# Supplementary material for: Research publications of Australia’s natural history museums, 1981–2020: Enduring relevance in a changing world
Source: PLoS One. 2023 Jun 23;18(6):e0287659. doi: 10.1371/journal.pone.0287659 (PMC10289469; doi:10.1371/journal.pone.0287659)
Supplement: S3 Table — (XLSX) [file pone.0287659.s003.xlsx]

## Sheet: scrubbed all columns
Authors	Author(s) ID	Title	Choose	Year	Source title	Volume	Issue	Art. No.	Page start	Page end	Page count	Pages auto	Pages checked	Cited by	DOI	Link	Affiliations	Authors with affiliations	Author Keywords	Index Keywords	Correspondence Address	Language of Original Document	Abbreviated Source Title	Document Type	Publication Stage	Open Access	Source	EID
Abbey E., Webster J.M., Braga J.C., Sugihara K., Wallace C., Iryu Y., Potts D., Done T., Camoin G., Seard C.	36699356100;7402197267;26642933600;56218601200;7402176178;35519839900;7102258522;6701646027;6701410958;24465808500;	Variation in deglacial coralgal assemblages and their paleoenvironmental significance: IODP Expedition 310, "Tahiti Sea Level"		2011	Global and Planetary Change	76	2022-02-01		1	15		15	15	41	10.1016/j.gloplacha.2010.11.005	https://www.scopus.com/inward/record.uri?eid=2-s2.0-79952314734&doi=10.1016%2fj.gloplacha.2010.11.005&partnerID=40&md5=55170b6f3a741a35a8affc3606cb4ba6	School of Earth and Environmental Sciences, James Cook University, Townsville, QLD 4811, Australia; School of Geosciences, The University of Sydney, NSW 2006, Australia; Departamento de Estratigrafia y Paleontologia, Universidad de Granada, E-18002 Granada, Spain; Center for Global Environmental Research (CGER), National Institute for Environmental Studies (NIES), 16-2 Onogawa, Tsukuba,Ibaraki 30…	Abbey, E., School of Earth and Environmental Sciences, James Cook University, Townsville, QLD 4811, Australia, School of Geosciences, The University of Sydney, NSW 2006, Australia; Webster, J.M., School of Earth and Environmental Sciences, James Cook University, Townsville, QLD 4811, Australia, School of Geosciences, The University of Sydney, NSW 2006, Australia; Braga, J.C., Departamento de Estr…	Coralgal assemblages; IODP Expedition 310 "Tahiti Sea Level"; Last deglaciation; Paleoenvironmental change; Tahiti	Coralgal assemblages; IODP Expedition 310 'Tahiti Sea Level'; Last deglaciation; Paleoenvironmental change; Tahiti; Offshore drilling; Plants (botany); Reefs; Sea level; Seawater; Turbidity; Offshore oil wells; alga; colonization; community structure; coral reef; data set; environmental change; fossil record; functional morphology; geographical variation; last deglaciation; Ocean Drilling Program…	Abbey, E.; School of Earth and Environmental Sciences, , Townsville, QLD 4811, Australia; email: elizabeth.abbey@sydney.edu.au	English	Global Planet. Change	Article	Final		Scopus	2-s2.0-79952314734
Abbott I.	7004506235;	Banksia woodlands symposium		1989	Journal - Royal Society of Western Australia	71	4		83	118		36	36			https://www.scopus.com/inward/record.uri?eid=2-s2.0-0024920320&partnerID=40&md5=b8f27b460b44b141f6a168b8328bb170	Royal Society of Western Australia, Western Australian Museum, Francis St, Perth, WA 6000, Australia, Australia	Abbott, I., Royal Society of Western Australia, Western Australian Museum, Francis St, Perth, WA 6000, Australia, Australia		conservation; dune; management; Australia; Swan Coastal Plain; Western Australia; Banksia		English		Article	Final		Scopus	2-s2.0-0024920320
Abdo D.A., Fromont J., McDonald J.I.	14833887400;6603711188;7404230453;	Strategies, patterns and environmental cues for reproduction in two temperate haliclonid sponges		2007	Aquatic Biology	1	3		291	302		12	12	19	10.3354/ab00032	https://www.scopus.com/inward/record.uri?eid=2-s2.0-43749112876&doi=10.3354%2fab00032&partnerID=40&md5=7b5f93da4ce00640ec986cbcda3350bf	School of Plant Biology (M090), Faculty of Natural and Agricultural Sciences, University of Western Australia, 35 Stirling Highway, Crawley, WA 6009, Australia; Department of Aquatic Zoology, Western Australian Museum, Locked Bag 49, Welshpool DC, WA 6986, Australia	Abdo, D.A., School of Plant Biology (M090), Faculty of Natural and Agricultural Sciences, University of Western Australia, 35 Stirling Highway, Crawley, WA 6009, Australia; Fromont, J., Department of Aquatic Zoology, Western Australian Museum, Locked Bag 49, Welshpool DC, WA 6986, Australia; McDonald, J.I., School of Plant Biology (M090), Faculty of Natural and Agricultural Sciences, University o…	Fecundity; Gametogenesis; Haliclona; Sexual	Chalinidae; Haliclona; Haliclona sp.	Abdo, D. A.; School of Plant Biology (M090), 35 Stirling Highway, Crawley, Western Australia 6009, Australia; email: abdod01@student.uwa.edu.au	English	Aqua. Biol.	Article	Final	All Open Access, Bronze, Green	Scopus	2-s2.0-43749112876
Abdo D.A., McDonald J.I., Harvey E.S., Fromont J., Kendrick G.A.	14833887400;7404230453;7103155088;6603711188;7003630209;	Neighbour and environmental influences on the growth patterns of two temperate Haliclonid sponges		2008	Marine and Freshwater Research	59	4		304	312		9	9	13	10.1071/MF07165	https://www.scopus.com/inward/record.uri?eid=2-s2.0-43749087998&doi=10.1071%2fMF07165&partnerID=40&md5=e4b5233922515b5eb8255d4b059474a0	School of Plant Biology (M090), Faculty of Natural and Agricultural Sciences, University of Western Australia, 35 Stirling Highway, Crawley, WA 6009, Australia; Department of Aquatic Zoology, Western Australian Museum, Locked Bag 49, Welshpool DC, WA 6986, Australia	Abdo, D.A., School of Plant Biology (M090), Faculty of Natural and Agricultural Sciences, University of Western Australia, 35 Stirling Highway, Crawley, WA 6009, Australia; McDonald, J.I., School of Plant Biology (M090), Faculty of Natural and Agricultural Sciences, University of Western Australia, 35 Stirling Highway, Crawley, WA 6009, Australia; Harvey, E.S., School of Plant Biology (M090), Fac…	Competition; Morphology; Wave height	bioactivity; comparative study; competition (ecology); dominance; growth modeling; metabolism; morphology; photogrammetry; sponge; subtidal environment; sympatry; tagging; wave height; Chalinidae; Haliclona; Haliclona sp.	Abdo, D. A.; School of Plant Biology (M090), 35 Stirling Highway, Crawley, WA 6009, Australia; email: abdod01@student.uwa.edu.au	English	Mar. Freshw. Res.	Article	Final		Scopus	2-s2.0-43749087998
Abdul Wahab M.A., Fromont J., Gomez O., Fisher R., Jones R.	56177621600;6603711188;47061525700;7403555981;7501543291;	Comparisons of benthic filter feeder communities before and after a large-scale capital dredging program		2017	Marine Pollution Bulletin	122	2022-02-01		176	193		18	18	15	10.1016/j.marpolbul.2017.06.041	https://www.scopus.com/inward/record.uri?eid=2-s2.0-85021278109&doi=10.1016%2fj.marpolbul.2017.06.041&partnerID=40&md5=ded51b78a7b8d6e296554bd39e4dc163	Australian Institute of Marine Science, Indian Ocean Marine Research Centre, The University of Western Australia (M096), 35 Stirling Highway, Crawley, WA 6009, Australia; Western Australian Marine Science Institution, Entrance 2 Brockway Road, Floreat, Western Australia 6014, Australia; Western Australian Museum, Locked Bag 49, Welshpool, Western Australia 6986, Australia	Abdul Wahab, M.A., Australian Institute of Marine Science, Indian Ocean Marine Research Centre, The University of Western Australia (M096), 35 Stirling Highway, Crawley, WA 6009, Australia, Western Australian Marine Science Institution, Entrance 2 Brockway Road, Floreat, Western Australia 6014, Australia; Fromont, J., Western Australian Marine Science Institution, Entrance 2 Brockway Road, Florea…	Functional morphology; Light attenuation; Porifera; Sedimentation; Turbidity; Western Australia	Offshore oil well production; Sedimentation; Surveys; Chlorophyll contents; Functional morphology; Light attenuation; Passive adaptation; Porifera; River discharge; Species composition; Western Australia; Turbidity; benthos; community composition; community response; dredging; filter feeder; functional morphology; light attenuation; sedimentation; sponge; turbidity; attenuation; bleaching; chloro…	Abdul Wahab, M.A.; Australian Institute of Marine Science, 35 Stirling Highway, Australia; email: M.AbdulWahab@aims.gov.au	English	Mar. Pollut. Bull.	Article	Final	All Open Access, Hybrid Gold	Scopus	2-s2.0-85021278109
Abdul Wahab M.A., Fromont J., Whalan S., Webster N., Andreakis N.	56177621600;6603711188;18538740300;7102089765;7801563810;	Combining morphometrics with molecular taxonomy: How different are similar foliose keratose sponges from the Australian tropics?		2014	Molecular Phylogenetics and Evolution	73	1		23	39		17	17	20	10.1016/j.ympev.2014.01.004	https://www.scopus.com/inward/record.uri?eid=2-s2.0-84893421058&doi=10.1016%2fj.ympev.2014.01.004&partnerID=40&md5=69876cc6661b7782af0e9068afd17add	AIMS at JCU, James Cook University, Townsville, QLD 4811, Australia; School of Marine and Tropical Biology, James Cook University, Townsville, QLD 4811, Australia; Australian Institute of Marine Science, PMB 3, Townsville, QLD 4810, Australia; Western Australian Museum, Locked Bag 49, Welshpool, WA 6986, Australia; Marine Ecology Research Centre, School of Environment, Science and Engineering, So…	Abdul Wahab, M.A., AIMS at JCU, James Cook University, Townsville, QLD 4811, Australia, School of Marine and Tropical Biology, James Cook University, Townsville, QLD 4811, Australia, Australian Institute of Marine Science, PMB 3, Townsville, QLD 4810, Australia; Fromont, J., Western Australian Museum, Locked Bag 49, Welshpool, WA 6986, Australia; Whalan, S., Marine Ecology Research Centre, School…	ITS2; Morphology; Phylogeography; Porifera; Systematics; Torres Strait	animal; article; Australia; Bayes theorem; classification; DNA sequence; ecosystem; genetics; histology; ITS2; molecular evolution; morphology; phylogeny; phylogeography; sponge (Porifera); taxonomy; Torres Strait; tropic climate; ITS2; Morphology; Phylogeography; Porifera; Systematics; Torres Strait; Animals; Australia; Bayes Theorem; Ecosystem; Evolution, Molecular; Phylogeny; Porifera; Sequenc…	Abdul Wahab, M.A.; AIMS at JCU, , Townsville, QLD 4811, Australia; email: muhammad.abdulwahab@my.jcu.edu.au	English	Mol. Phylogenet. Evol.	Article	Final		Scopus	2-s2.0-84893421058
Abdul Wahab M.A., Radford B., Fromont J., Hosie A.M., Miller K., Heyward A.	56177621600;6603729676;6603711188;23972824800;7404256652;6602987407;	The diversity and distribution of mesophotic benthic invertebrates at Ningaloo Reef, Western Australia		2019	Marine Biodiversity	49	6		2871	2886		16	16	2	10.1007/s12526-019-01015-0	https://www.scopus.com/inward/record.uri?eid=2-s2.0-85075193023&doi=10.1007%2fs12526-019-01015-0&partnerID=40&md5=5abebee1baa94673d1e4d35b2cc9ad7e	Australian Institute of Marine Science, Indian Ocean Marine Research Centre, The University of Western Australia, (M096), 35 Stirling Highway, Crawley, WA 6009, Australia; Western Australian Museum, Locked Bag 49, Welshpool, WA 6986, Australia; School of Pharmacy & Biomedical Sciences, Curtin Health Innovation Research Institute, Curtin University, Bentley, WA 6103, Australia	Abdul Wahab, M.A., Australian Institute of Marine Science, Indian Ocean Marine Research Centre, The University of Western Australia, (M096), 35 Stirling Highway, Crawley, WA 6009, Australia; Radford, B., Australian Institute of Marine Science, Indian Ocean Marine Research Centre, The University of Western Australia, (M096), 35 Stirling Highway, Crawley, WA 6009, Australia; Fromont, J., Western Au…	Arthropoda; Biogeography; Echinodermata; Mollusca; Porifera; Sanctuary zones	arthropod; benthos; biodiversity; biogeography; echinoderm; marine park; mollusc; protist; species diversity; turtle; Australia; Ningaloo Marine Park; Ningaloo Reef; Red Bluff [Victoria]; Victoria [Australia]; Western Australia; Western Australia; Arthropoda; Echinodermata; Invertebrata; Mollusca; Porifera; Testudines	Abdul Wahab, M.A.; Australian Institute of Marine Science, (M096), 35 Stirling Highway, Australia; email: m.abdulwahab@aims.gov.au	English	Mar. Biodiv.	Article	Final		Scopus	2-s2.0-85075193023
Abduriyim A., Sutherland F.L., Belousova E.A.	56487804000;7005629967;7004100545;	U-Pb age and origin of gem zircon from the New England sapphire fields, New South Wales, Australia		2012	Australian Journal of Earth Sciences	59	7		1067	1081		15	15	15	10.1080/08120099.2012.724031	https://www.scopus.com/inward/record.uri?eid=2-s2.0-84867652845&doi=10.1080%2f08120099.2012.724031&partnerID=40&md5=de39805a3e43b0d5ee4884aced98b2d6	GIA Tokyo Laboratory, Yamaguchi Building 11F, 4-19-9 Taito, Taito-Ku, Tokyo, 113-0016, Japan; Former GAAJ-ZENHOKYO Laboratory, Gemmological Association of All Japan, Tokyo, Japan; School of Science, University of Western Sydney, Locked Bag 1797, Penrith, NSW 2751, Australia; Geoscience, Australian Museum, 6 College Street, Sydney, NSW 2010, Australia; Australian Research Council Centre of Excelle…	Abduriyim, A., GIA Tokyo Laboratory, Yamaguchi Building 11F, 4-19-9 Taito, Taito-Ku, Tokyo, 113-0016, Japan, Former GAAJ-ZENHOKYO Laboratory, Gemmological Association of All Japan, Tokyo, Japan; Sutherland, F.L., School of Science, University of Western Sydney, Locked Bag 1797, Penrith, NSW 2751, Australia, Geoscience, Australian Museum, 6 College Street, Sydney, NSW 2010, Australia; Belousova, E…	alkali basalt; East Australia; Gem zircon; Hf isotopes; mantle; megacryst; New England; NSW; trace elements; U-Pb age	alkali basalt; chemical composition; corundum; crystallization; geochronology; hafnium; homogeneity; mantle; megacryst; sapphire; trace element; uranium-lead dating; zircon; Australia; New South Wales	Abduriyim, A.; GIA Tokyo Laboratory, Yamaguchi Building 11F, 4-19-9 Taito, Taito-Ku, Tokyo, 113-0016, Japan; email: aabduriy@gia.edu	English	Aust. J. Earth Sci.	Article	Final		Scopus	2-s2.0-84867652845
Abdussamad E.M., Sukumaran S., Ratheesh A.K.O., Mohamed Koya K., Koya K.P.S., Rohit P., Reader S., Akhilesh K.V., Gopalakrishnan A.	6505894602;55588748000;57195723946;55735490900;55325325300;53878381400;7006148389;37010756000;14119839700;	Scomber indicus, a new species of mackerel (Scombridae: Scombrini) from eastern Arabian sea		2016	Indian Journal of Fisheries	63	3		1	10		10	10	2	10.21077/ijf.2016.63.3.59184-01	https://www.scopus.com/inward/record.uri?eid=2-s2.0-85029659735&doi=10.21077%2fijf.2016.63.3.59184-01&partnerID=40&md5=f69b775423bc037455c976006b4e4845	ICAR-Central Marine Fisheries Research Institute, Kochi, Kerala 682 018, India; ICAR-Central Island Agricultural Research Institute, Port Blair, Andaman and Nicobar Islands, India; The Australian Museum, William Street, Sydney, NSW 210, Australia	Abdussamad, E.M., ICAR-Central Marine Fisheries Research Institute, Kochi, Kerala 682 018, India; Sukumaran, S., ICAR-Central Marine Fisheries Research Institute, Kochi, Kerala 682 018, India; Ratheesh, A.K.O., ICAR-Central Island Agricultural Research Institute, Port Blair, Andaman and Nicobar Islands, India; Mohamed Koya, K., ICAR-Central Marine Fisheries Research Institute, Kochi, Kerala 682 0…	Arabian sea; Indian chub mackerel; New species; Scomber indicus			English	Indian J. Fish.	Article	Final	All Open Access, Bronze, Green	Scopus	2-s2.0-85029659735
Abell R., Thieme M.L., Revenga C., Bryer M., Kottelat M., Bogutskaya N., Coad B., Mandrak N., Balderas S.C., Bussing W., Stiassny M.L.J., Skelton P., Allen G.R., Unmack P., Naseka A., Ng R., Sindorf N., Robertson J., Armijo E., Higgins J.V., Heibel T.J., Wikramanayake E., Olson D., L—pez H.L., Reis R.E., Lundberg J.G., Sabaj PŽrez M.H., Petry P.	9846861000;8875567900;7801369671;8318317000;8308160100;6506970112;6701584614;6602101289;24342998300;6602730151;6603582681;56249358500;7402366528;6506395016;10639240000;51564487900;51564712400;17344295500;51563259200;7402119856;51563804900;6602184609;12788179300;7102312087;7103370572;7202439027;6506832407;55747903800;	Freshwater ecoregions of the world: A new map of biogeographic units for freshwater biodiversity conservation		2008	BioScience	58	5		403	414		12	12	1132	10.1641/B580507	https://www.scopus.com/inward/record.uri?eid=2-s2.0-44949105257&doi=10.1641%2fB580507&partnerID=40&md5=f66590c4a2147456b09bff7f93f4a065	WWF, Washington, DC, United States; Nature Conservancy, Arlington, VA, United States; Museum of Comparative Zoology, Harvard University in Massachusetts; Raffles Museum of Biodiversity Research, National University of Singapore; Zoological Institute, Russian Academy of Sciences, St. Petersburg, Russian Federation; Canadian Museum of Nature, Ottawa, ON, Canada; Great Lakes Laboratory for Fisheries…	Abell, R., WWF, Washington, DC, United States; Thieme, M.L., WWF, Washington, DC, United States; Revenga, C., Nature Conservancy, Arlington, VA, United States; Bryer, M., Nature Conservancy, Arlington, VA, United States; Kottelat, M.Raffles Museum of Biodiversity Research, National University of Singapore; Bogutskaya, N., Zoological Institute, Russian Academy of Sciences, St. Petersburg, Russian …	Biogeography; Ecoregions; Fish; Freshwater; Mapping		Abell, R.; WWF, Washington, DC, United States; email: robin.abell@wwfus.org	English	BioScience	Review	Final	All Open Access, Bronze, Green	Scopus	2-s2.0-44949105257
Abrams K.M., Guzik M.T., Cooper S.J.B., Humphreys W.F., King R.A., Cho J.-L., Austin A.D.	24178350300;24179322600;57203298099;7005752023;7404500334;8714254100;7101987823;	What lies beneath: Molecular phylogenetics and ancestral state reconstruction of the ancient subterranean Australian Parabathynellidae (Syncarida, Crustacea)		2012	Molecular Phylogenetics and Evolution	64	1		130	144		15	15	26	10.1016/j.ympev.2012.03.010	https://www.scopus.com/inward/record.uri?eid=2-s2.0-84860560938&doi=10.1016%2fj.ympev.2012.03.010&partnerID=40&md5=c825282e3c2d9024d2ad5fe886aa0821	Australian Centre for Evolutionary Biology and Biodiversity, School of Earth and Environmental Science, The University of Adelaide, SA 5005, Australia; Evolutionary Biology Unit, South Australian Museum, North Terrace, Adelaide, SA 5000, Australia; Western Australian Museum, 49 Kew Street, Welshpool, WA 6106, Australia; National Institute of Biological Resources Korea, Incheon 404-170, South Korea	Abrams, K.M., Australian Centre for Evolutionary Biology and Biodiversity, School of Earth and Environmental Science, The University of Adelaide, SA 5005, Australia; Guzik, M.T., Australian Centre for Evolutionary Biology and Biodiversity, School of Earth and Environmental Science, The University of Adelaide, SA 5005, Australia; Cooper, S.J.B., Australian Centre for Evolutionary Biology and Biodi…	18S; Cytochrome c oxidase I; Mitochondrial DNA; Parabathynellidae; Phylogeny; Stygofauna	cytochrome c oxidase; primer DNA; ribosome DNA; animal; antenna (organ); article; Australia; Bayes theorem; biological model; classification; Crustacea; DNA sequence; evolution; genetics; histology; molecular genetics; nucleotide sequence; phylogeny; Animals; Arthropod Antennae; Australia; Base Sequence; Bayes Theorem; Biological Evolution; Crustacea; DNA Primers; DNA, Ribosomal; Electron Transpo…	Abrams, K.M.; Australian Centre for Evolutionary Biology and Biodiversity, , SA 5005, Australia; email: kym.abrams@adelaide.edu.au	English	Mol. Phylogenet. Evol.	Article	Final		Scopus	2-s2.0-84860560938
Abrams K.M., Huey J.A., Hillyer M.J., Didham R.K., Harvey M.S.	24178350300;12767302700;7004852503;6602239899;7202676319;	A systematic revision of Draculoides (Schizomida: Hubbardiidae) of the Pilbara, Western Australia, Part I: The Western Pilbara		2020	Zootaxa	4864	1		1	75		75	75	1	10.11646/zootaxa.4864.1.1	https://www.scopus.com/inward/record.uri?eid=2-s2.0-85094956092&doi=10.11646%2fzootaxa.4864.1.1&partnerID=40&md5=7a1a2b6d7a7c947ee10582546901c01c	School of Biological Sciences, University of Western Australia, Crawley, WA 6009, Australia; Department of Terrestrial Zoology, Western Australian Museum, Locked Bag 49, Welshpool DC, WA 6986, Australia; School of Natural Sciences, Edith Cowan University, Joondalup, WA 6027, Australia; CSIRO Health & Biosecurity, Centre for Environment and Life Sciences, Floreat, WA 6014, Australia	Abrams, K.M., School of Biological Sciences, University of Western Australia, Crawley, WA 6009, Australia; Huey, J.A., School of Biological Sciences, University of Western Australia, Crawley, WA 6009, Australia, Department of Terrestrial Zoology, Western Australian Museum, Locked Bag 49, Welshpool DC, WA 6986, Australia, School of Natural Sciences, Edith Cowan University, Joondalup, WA 6027, Aust…	Molecular taxonomy; New species; Subterranean; Systematics; Taxonomy	animal; arachnid; Australia; ecosystem; male; phylogeny; Western Australia; Animals; Arachnida; Australia; Ecosystem; Male; Phylogeny; Western Australia	Abrams, K.M.; School of Biological Sciences, Australia; email: kym.abrams@museum.wa.gov.au	English	Zootaxa	Review	Final		Scopus	2-s2.0-85094956092
Abrams K.M., Huey J.A., Hillyer M.J., Humphreys W.F., Didham R.K., Harvey M.S.	24178350300;12767302700;7004852503;7005752023;6602239899;7202676319;	Too hot to handle: Cenozoic aridification drives multiple independent incursions of Schizomida (Hubbardiidae) into hypogean environments		2019	Molecular Phylogenetics and Evolution	139		106532				FLAG	12	11	10.1016/j.ympev.2019.106532	https://www.scopus.com/inward/record.uri?eid=2-s2.0-85067068950&doi=10.1016%2fj.ympev.2019.106532&partnerID=40&md5=012d8d79bde1ea4074803c92a3e33e02	School of Biological Sciences, The University of Western Australia, Crawley, Western Australia 6009, Australia; Department of Terrestrial Zoology, Western Australian Museum, Locked Bag 49, Welshpool DCWestern Australia 6986, Australia; School of Natural Sciences, Edith Cowan University, Joondalup, Western Australia 6027, Australia; CSIRO Health & Biosecurity, Centre for Environment and Life Scien…	Abrams, K.M., School of Biological Sciences, The University of Western Australia, Crawley, Western Australia 6009, Australia, Department of Terrestrial Zoology, Western Australian Museum, Locked Bag 49, Welshpool DCWestern Australia 6986, Australia; Huey, J.A., School of Biological Sciences, The University of Western Australia, Crawley, Western Australia 6009, Australia, Department of Terrestrial…	Aridification; Miocene; Molecular phylogenetics; Pilbara; Subterranean	animal; arachnid; Australia; classification; desert climate; genetics; geography; nucleotide sequence; phylogeny; statistical model; time factor; Animals; Arachnida; Australia; Base Sequence; Desert Climate; Geography; Likelihood Functions; Phylogeny; Time Factors	Abrams, K.M.; School of Biological Sciences, Australia; email: kym.abrams@uwa.edu.au	English	Mol. Phylogenet. Evol.	Article	Final		Scopus	2-s2.0-85067068950
Abrams K.M., King R.A., Guzik M.T., Cooper S.J.B., Austin A.D.	24178350300;7404500334;24179322600;57203298099;7101987823;	Molecular phylogenetic, morphological and biogeographic evidence for a new genus of parabathynellid crustaceans (Syncarida:Bathynellacea) from groundwater in an ancient southern Australian landscape		2013	Invertebrate Systematics	27	2		146	172		27	27	12	10.1071/IS12033	https://www.scopus.com/inward/record.uri?eid=2-s2.0-84878282614&doi=10.1071%2fIS12033&partnerID=40&md5=e507f9e4d0786e6e8cbca4c08ffc798e	Australian Centre for Evolutionary Biology and Biodiversity, School of Earth and Environmental Sciences, University of Adelaide, SA 5005, Australia; South Australian Museum, North Terrace, Adelaide, SA 5000, Australia	Abrams, K.M., Australian Centre for Evolutionary Biology and Biodiversity, School of Earth and Environmental Sciences, University of Adelaide, SA 5005, Australia; King, R.A., Australian Centre for Evolutionary Biology and Biodiversity, School of Earth and Environmental Sciences, University of Adelaide, SA 5005, Australia, South Australian Museum, North Terrace, Adelaide, SA 5000, Australia; Guzik…	18S; cytochrome c oxidase I; Flinders Ranges; Parabathynellidae; phylogeny; stygofauna	biogeography; crustacean; cytochrome; divergence; field survey; genetic analysis; landscape; morphology; new genus; new species; phylogenetics; phylogeny; species inventory; subterranean environment; taxonomy; Australia; Flinders Range; New South Wales; South Australia; Bathynellacea; Crustacea; Parabathynellidae; Syncarida	Abrams, K.M.; Australian Centre for Evolutionary Biology and Biodiversity, , SA 5005, Australia; email: kym.abrams@adelaide.edu.au	English	Invertebr. Syst.	Article	Final		Scopus	2-s2.0-84878282614
Achituv Y., Hosie A.M.	7004620770;23972824800;	Trevathana noae, a new species of coral inhabiting barnacle (cirripedia: Thoracica: Pyrgomatidae)		2013	Zootaxa	3731	1		106	112		7	7	1	10.11646/zootaxa.3731.1.4	https://www.scopus.com/inward/record.uri?eid=2-s2.0-84886866052&doi=10.11646%2fzootaxa.3731.1.4&partnerID=40&md5=33cfe9f26e35127c137a48d1ff77baf0	Mina and Everard Goodman Faculty of Life Sciences, Bar Ilan University, Ramat Gan 52900, Israel; Western Australian Museum, Welshpool D.C., WA 6986, Australia	Achituv, Y., Mina and Everard Goodman Faculty of Life Sciences, Bar Ilan University, Ramat Gan 52900, Israel; Hosie, A.M., Western Australian Museum, Welshpool D.C., WA 6986, Australia	Cirripedia; Coral-inhabiting barnacles; Pyrgomatidae; Savignium; Trevathana	animal; Anthozoa; article; barnacle; classification; species difference; ultrastructure; Animals; Anthozoa; Species Specificity; Thoracica	Mina and Everard Goodman Faculty of Life Sciences, , Ramat Gan 52900, Israel	English	Zootaxa	Article	Final		Scopus	2-s2.0-84886866052
Achmadi A.S., Esselstyn J.A., Rowe K.C., Maryanto I., Abdullah M.T.	55497945100;6602234379;7004866598;15845978400;36558924800;	Phylogeny, diversity, and biogeography of Southeast Asian spiny rats (Maxomys)		2013	Journal of Mammalogy	94	6		1412	1423		12	12	26	10.1644/13-MAMM-A-092.1	https://www.scopus.com/inward/record.uri?eid=2-s2.0-84890902487&doi=10.1644%2f13-MAMM-A-092.1&partnerID=40&md5=1b19e45135d22270b461a7438bbfe9bd	Museum Zoologicum Bogoriense, Research Center for Biology, Indonesian Institute of Sciences, Jl. Raya Jakarta-Bogor, Cibinong Km. 46, Indonesia; Department of Biological Sciences and Museum of Natural Science, 119 Foster Hall, Louisiana State University, Baton Rouge, LA 70803, United States; Museum Victoria, Sciences Department, G.P.O. Box 666, Melbourne, VIC 3001, Australia; Department of Zoolog…	Achmadi, A.S., Museum Zoologicum Bogoriense, Research Center for Biology, Indonesian Institute of Sciences, Jl. Raya Jakarta-Bogor, Cibinong Km. 46, Indonesia; Esselstyn, J.A., Department of Biological Sciences and Museum of Natural Science, 119 Foster Hall, Louisiana State University, Baton Rouge, LA 70803, United States; Rowe, K.C., Museum Victoria, Sciences Department, G.P.O. Box 666, Melbourn…	Crunomys; Indonesia; island colonization; Murinae; phylogeography; Sulawesi; Sunda Shelf	colonization; evolutionary biology; island biogeography; phylogenetics; phylogeny; phylogeography; rodent; species diversity; Greater Sunda Islands; Pacific Ocean; Philippines; South China Sea; Sulawesi; Sunda Isles; Sunda Shelf	Esselstyn, J.A.; Department of Biological Sciences and Museum of Natural Science, , Baton Rouge, LA 70803, United States; email: esselstyn@lsu.edu	English	J. Mammal.	Article	Final	All Open Access, Bronze	Scopus	2-s2.0-84890902487
Adamczak S.K., Kemper C., Tomo I.	57191579297;7004892793;6602978261;	Strandings of dolphins in the Adelaide Dolphin Sanctuary, South Australia		2018	Journal of Cetacean Research and Management	19			105	111		7	7			https://www.scopus.com/inward/record.uri?eid=2-s2.0-85069629039&partnerID=40&md5=3faf310cfa1b35efc2a2b906f68af8c6	School of Marine and Atmospheric Sciences, Stony Brook University, Stony Brook, NY, United States; South Australian Museum, North Terrace, Adelaide, SA 5000, Australia	Adamczak, S.K., School of Marine and Atmospheric Sciences, Stony Brook University, Stony Brook, NY, United States; Kemper, C., South Australian Museum, North Terrace, Adelaide, SA 5000, Australia; Tomo, I., South Australian Museum, North Terrace, Adelaide, SA 5000, Australia	Australasia; Conservation; Indo-pacific bottlenose dolphin; Regulations; Sanctuaries	anthropogenic effect; biomonitoring; dolphin; marine park; mortality; pathology; population structure; resident population; stranding; Adelaide; Australia; South Australia; Delphinus delphis; Tursiops; Tursiops aduncus		English	J. Cetacean Res. Manage.	Article	Final		Scopus	2-s2.0-85069629039
Adams C.L., Hooper J.N.A.	7402376457;24503051000;	A revision of Australian Erylus (Porifera : Demospongiae : Astrophorida : Geodiidae) with a tabular review of worldwide species	1	2001	Invertebrate Systematics	15	3		319	340		22	22	10	10.1071/it00028	https://www.scopus.com/inward/record.uri?eid=2-s2.0-18544365414&doi=10.1071%2fit00028&partnerID=40&md5=031d642f4c2c61691e0568bc0d1198d9	Queensland Museum, PO Box 3300, South Brisbane, QLD 4101, Australia	Adams, C.L., Queensland Museum, PO Box 3300, South Brisbane, QLD 4101, Australia; Hooper, J.N.A., Queensland Museum, PO Box 3300, South Brisbane, QLD 4101, Australia			Hooper, J.N.A.; Queensland Museum, PO Box 3300, South Brisbane, QLD 4101, Australia; email: JohnH@qm.qld.gov.au	English	Invertebr. Syst.	Article	Final		Scopus	2-s2.0-18544365414
Adams C.L., McInerney J.O., Kelly M.	7402376457;7102595304;35477753200;	Indications of relationships between poriferan classes using full-length 18S rRNA gene sequences		1999	Memoirs of the Queensland Museum	44	2022-02-01		33	43		11	11	39		https://www.scopus.com/inward/record.uri?eid=2-s2.0-0033513102&partnerID=40&md5=9627cb0a96657d9d9b7ddaf253447c78	Queensland Museum, P.O. Box 3300, South Brisbane, QLD 4101, Australia; Department of Zoology, Natural History Museum, Cromwell Road, London SW7 5BD, United Kingdom; National Institute of Water and Atmospheric Research, Private Bag 109-695, Newmarket, Auckland, New Zealand	Adams, C.L., Queensland Museum, P.O. Box 3300, South Brisbane, QLD 4101, Australia; McInerney, J.O., Department of Zoology, Natural History Museum, Cromwell Road, London SW7 5BD, United Kingdom; Kelly, M., Department of Zoology, Natural History Museum, Cromwell Road, London SW7 5BD, United Kingdom, National Institute of Water and Atmospheric Research, Private Bag 109-695, Newmarket, Auckland, New…	18S rRNA; Calcarea; Demospongiae; Evolution; Hexactinellida; Molecular phylogeny; Porifera	diploblast; gene sequencing; monophyly; paraphyly; phylogeny; polyphyly; ribosomal RNA; sponge; evolution; phylogenetics; taxonomy; Calcarea; Hexactinellida; Porifera	Adams, C.L.; Queensland Museum, P.O. Box 3300, South Brisbane, QLD 4101, Australia	English	Mem. Qld. Mus.	Article	Final		Scopus	2-s2.0-0033513102
Adams J.W., Olah A., McCurry M.R., Potze S., Wilson B.A.	15053091600;56970909100;55010486400;25947721300;35509126100;	Surface model and tomographic archive of fossil primate and other mammal holotype and paratype specimens of the ditsong national museum of natural History, Pretoria, South Africa		2015	PLoS ONE	10	10	e139800				FLAG	14	27	10.1371/journal.pone.0139800	https://www.scopus.com/inward/record.uri?eid=2-s2.0-84947740343&doi=10.1371%2fjournal.pone.0139800&partnerID=40&md5=72f55d7e155f3cc161cbeee855d8669c	Department of Anatomy and Developmental Biology, Faculty of Medicine, Nursing and Health Sciences, Monash University, Clayton, VIC, Australia; Department of Biological Sciences, Faculty of Sciences, Monash University, Clayton, VIC, Australia; Geosciences, Museum Victoria, Carlton, VIC, Australia; Plio-Pleistocene Palaeontology Section, Department of Vertebrates, Ditsong National Museum of Natural…	Adams, J.W., Department of Anatomy and Developmental Biology, Faculty of Medicine, Nursing and Health Sciences, Monash University, Clayton, VIC, Australia; Olah, A., Department of Biological Sciences, Faculty of Sciences, Monash University, Clayton, VIC, Australia, Geosciences, Museum Victoria, Carlton, VIC, Australia; McCurry, M.R., Department of Anatomy and Developmental Biology, Faculty of Med…		computer assisted tomography; computer program; fauna; fossil primate; history; human; imaging; information center; Luxembourg; mammal; model; paleontology; scientist; South Africa; spider; animal; fossil; paleontology; primate; South Africa; Animals; Archives; Fossils; Museums; Paleontology; Primates; South Africa		English	PLoS ONE	Article	Final	All Open Access, Gold, Green	Scopus	2-s2.0-84947740343
Adams M., Andrews R.H., Robinson B., Christy P., Baverstock P.R., Dobson P.J., Blackler S.J.	57189413771;7402135988;7402517942;6602180249;7004563134;7102793768;6507733381;	A genetic approach to species criteria in the amoeba genus Naegleria using allozyme electrophoresis		1989	International Journal for Parasitology	19	8		823	834		12	12	37	10.1016/0020-7519(89)90107-0	https://www.scopus.com/inward/record.uri?eid=2-s2.0-0024950072&doi=10.1016%2f0020-7519%2889%2990107-0&partnerID=40&md5=60189ba7da568b2980c7156000d27b76	Evolutionary Biology Unit, South Australian Museum, North Terrace, Adelaide, SA 5000, Australia; State Water Laboratory, Engineering and Water Supply Department, Bolivar, SA 5110, Australia	Adams, M., Evolutionary Biology Unit, South Australian Museum, North Terrace, Adelaide, SA 5000, Australia; Andrews, R.H., Evolutionary Biology Unit, South Australian Museum, North Terrace, Adelaide, SA 5000, Australia; Robinson, B., State Water Laboratory, Engineering and Water Supply Department, Bolivar, SA 5110, Australia; Christy, P., State Water Laboratory, Engineering and Water Supply Depar…	allozyme electrophoresis; amoebae; Naegleria; speciation	alloenzyme; animal cell; article; classification; electrophoresis; naegleria; nonhuman; protozoon; species differentiation; Alleles; Animal; Electrophoresis, Cellulose Acetate; Isoenzymes; Naegleria; Phylogeny; Support, Non-U.S. Gov't; Variation (Genetics); Animalia; Naegleria; Protozoa	Andrews, R.H.; Evolutionary Biology Unit, South Australian Museum, North Terrace, Adelaide, SA 5000, Australia	English	Int. J. Parasitol.	Article	Final		Scopus	2-s2.0-0024950072
Adams M., Baverstock P.R., Saunders D.A., Schodde R., Smith G.T.	57189413771;7004563134;7202074580;6602503338;56172162700;	Biochemical systematics of the Australian cockatoos (Psittaciformes:Cacatuinae)		1984	Australian Journal of Zoology	32	3		311	318		8	8	23	10.1071/ZO9840363	https://www.scopus.com/inward/record.uri?eid=2-s2.0-84970572158&doi=10.1071%2fZO9840363&partnerID=40&md5=0af57db8f155ae8fa202ab322be970bd	South Australian Museum, North Terrace, Adelaide, SA, 5000, Australia; Division of Wildlife and Rangelands Research, CSIRO, Locked Bag No. 4, Midland, WA, 6056, Australia; Division of Wildlife and Rangelands Research, CSIRO, P.O. Box 84, Lyneham, ACT, 2602, Australia	Adams, M., South Australian Museum, North Terrace, Adelaide, SA, 5000, Australia; Baverstock, P.R., South Australian Museum, North Terrace, Adelaide, SA, 5000, Australia; Saunders, D.A., Division of Wildlife and Rangelands Research, CSIRO, Locked Bag No. 4, Midland, WA, 6056, Australia; Schodde, R., Division of Wildlife and Rangelands Research, CSIRO, P.O. Box 84, Lyneham, ACT, 2602, Australia; S…				English	Aust. J. Zool.	Article	Final		Scopus	2-s2.0-84970572158
Adams M., Baverstock P.R., Watts C.H.S., Reardon T.	57189413771;7004563134;23766428900;57212441979;	Electrophoretic resolution of species boundaries in Australian microchiroptera: II. The pipistrellus group (chiroptera: Vespertilionidae)		1987	Australian Journal of Biological Sciences	40	2		163	170		8	8	10	10.1071/BI9870163	https://www.scopus.com/inward/record.uri?eid=2-s2.0-0023516579&doi=10.1071%2fBI9870163&partnerID=40&md5=e384b90fff816e866a14b740e92fef55	Evolutionary Biology Unit, South Australian Museum, North Terrace, Adelaide, SA, 5000, Australia	Adams, M., Evolutionary Biology Unit, South Australian Museum, North Terrace, Adelaide, SA, 5000, Australia; Baverstock, P.R., Evolutionary Biology Unit, South Australian Museum, North Terrace, Adelaide, SA, 5000, Australia; Watts, C.H.S., Evolutionary Biology Unit, South Australian Museum, North Terrace, Adelaide, SA, 5000, Australia; Reardon, T., Evolutionary Biology Unit, South Australian Muse…		archaeology; E Africa; Pleistocene		English	Aust. J. Biol. Sci.	Article	Final	All Open Access, Bronze	Scopus	2-s2.0-0023516579
Adams M., Baverstock P.R., Watts C.H.S., Reardon T.	57189413771;7004563134;23766428900;57212441979;	Electrophoretic resolution of species boundaries in australian microchiroptera. I. Eptesicus (chiroptera: Vespertilionidae)		1987	Australian Journal of Biological Sciences	40	2		143	162		20	20	52	10.1071/BI9870143	https://www.scopus.com/inward/record.uri?eid=2-s2.0-0023510679&doi=10.1071%2fBI9870143&partnerID=40&md5=654ffcfcf8fdfc96a206e8231aab33ba	Evolutionary Biology Unit, South Australian Museum, North Terrace, Adelaide, SA, 5000, Australia	Adams, M., Evolutionary Biology Unit, South Australian Museum, North Terrace, Adelaide, SA, 5000, Australia; Baverstock, P.R., Evolutionary Biology Unit, South Australian Museum, North Terrace, Adelaide, SA, 5000, Australia; Watts, C.H.S., Evolutionary Biology Unit, South Australian Museum, North Terrace, Adelaide, SA, 5000, Australia; Reardon, T., Evolutionary Biology Unit, South Australian Muse…		Eptesicus douglasi/pumilus/regulus/sagittula/vulturnus		English	Aust. J. Biol. Sci.	Article	Final	All Open Access, Bronze	Scopus	2-s2.0-0023510679
Adams M., Foster R., Hutchinson M.N., Hutchinson R.G., Donnellan S.C.	28767547700;18037079500;35581116500;8876176200;7004116670;	The Australian scincid lizard Menetia greyii: A new instance of widespread vertebrate parthenogenesis		2003	Evolution	57	11		2619	2627		9	9	39	10.1111/j.0014-3820.2003.tb01504.x	https://www.scopus.com/inward/record.uri?eid=2-s2.0-0345526403&doi=10.1111%2fj.0014-3820.2003.tb01504.x&partnerID=40&md5=715025842f77f5c1a1ff9f8173813be5	Evolutionary Biology Unit, South Australian Museum, North Terrace, Adelaide, SA 5000, Australia; Ctr. for Evol. Biol. and Biodiv., University of Adelaide, Adelaide, SA 5005, Australia; Department of Vertebrates, South Australian Museum, North Terrace, Adelaide, SA 5000, Australia; Genetics Department, Reproductive Medicine Unit, University of Adelaide, Woodville, 5011, Australia; Dept. Cytogenet.…	Adams, M., Evolutionary Biology Unit, South Australian Museum, North Terrace, Adelaide, SA 5000, Australia, Ctr. for Evol. Biol. and Biodiv., University of Adelaide, Adelaide, SA 5005, Australia; Foster, R., Evolutionary Biology Unit, South Australian Museum, North Terrace, Adelaide, SA 5000, Australia; Hutchinson, M.N., Department of Vertebrates, South Australian Museum, North Terrace, Adelaide,…	Allozymes; Hybridization; mtDNA; Scincidae; Triploidy; Unisexual vertebrate	hybridization; lizard; parthenogenesis; Amphibia; Animalia; Menetia greyii; Menetia greyii; Reptilia; Scincidae; Squamata; Vertebrata	Adams, M.; Evolutionary Biology Unit, North Terrace, Adelaide, SA 5000, Australia; email: adams.mark@saugov.sa.gov.au	English	Evolution	Article	Final	All Open Access, Bronze	Scopus	2-s2.0-0345526403
Adams M., Jusaitis M., Clarke A.	57189413771;6602257761;55425144800;	Genetic relationships within and between populations of the endangered grass Lachnagrostis limitanea (Gramineae)		2009	New Zealand Journal of Botany	47	1		9	19		11	11		10.1080/00288250909509788	https://www.scopus.com/inward/record.uri?eid=2-s2.0-67650838425&doi=10.1080%2f00288250909509788&partnerID=40&md5=2ba8e599418252edf542a868d2925944	Evolutionary Biology Unit, South Australian Museum, North Terrace, Adelaide, SA, 5000, Australia; Department for Environment and Heritage, Botanic Gardens of Adelaide, North Terrace, Adelaide, SA, 5000, Australia; Northern and Yorke Region, Department for Environment and Heritage, Clare, SA, 5453, Australia	Adams, M., Evolutionary Biology Unit, South Australian Museum, North Terrace, Adelaide, SA, 5000, Australia; Jusaitis, M., Department for Environment and Heritage, Botanic Gardens of Adelaide, North Terrace, Adelaide, SA, 5000, Australia; Clarke, A., Northern and Yorke Region, Department for Environment and Heritage, Clare, SA, 5453, Australia	Allozyme; Conservation management; Electrophoresis; Endangered grass; Genetic relationships; Gramineae; Lachnagrostis limitanea; South Australia; Spalding blown grass	allozyme; divergence; endangered species; genetic analysis; genetic marker; genetic variation; genotype; grass; inbreeding; karyotype; polymorphism; population genetics; population structure; Australasia; Australia; South Australia; Agrostis; Lachnagrostis; Poaceae	Jusaitis, M.; Department for Environment and Heritage, North Terrace, Adelaide, SA, 5000, Australia	English	New Zealand J. Bot.	Article	Final		Scopus	2-s2.0-67650838425
Adams M., Page T.J., Hurwood D.A., Hughes J.M.	57189413771;7101668091;55769747267;7404719123;	A molecular assessment of species boundaries and phylogenetic affinities in Mogurnda (Eleotridae): A case study of cryptic biodiversity in the Australian freshwater fishes		2013	Marine and Freshwater Research	64	10		920	931		12	12	17	10.1071/MF12237	https://www.scopus.com/inward/record.uri?eid=2-s2.0-84885397384&doi=10.1071%2fMF12237&partnerID=40&md5=cf7b602cc95b7977605fb277f6992e80	Evolutionary Biology Unit, South Australian Museum, North Terrace, Adelaide, SA 5000, Australia; Australian Centre for Evolutionary Biology and Biodiversity, School of Earth and Environmental Science, University of Adelaide, SA 5005, Australia; Australian Rivers Institute, Griffith University, Nathan, QLD 4111, Australia; Science and Engineering Faculty, Queensland University of Technology, Brisb…	Adams, M., Evolutionary Biology Unit, South Australian Museum, North Terrace, Adelaide, SA 5000, Australia, Australian Centre for Evolutionary Biology and Biodiversity, School of Earth and Environmental Science, University of Adelaide, SA 5005, Australia; Page, T.J., Australian Rivers Institute, Griffith University, Nathan, QLD 4111, Australia; Hurwood, D.A., Australian Rivers Institute, Griffith…	cryptic species; M. mogurnda; molecular systematics; phylogeography; taxonomic impediment; US fishes	allozyme; biodiversity; data set; fish; freshwater; freshwater environment; molecular analysis; phylogenetics; phylogeography; rainfall; taxonomy; Australia	Adams, M.; Evolutionary Biology Unit, , Adelaide, SA 5000, Australia; email: mark.adams@samuseum.sa.gov.au	English	Mar. Freshw. Res.	Article	Final		Scopus	2-s2.0-84885397384
Adams M., Raadik T.A., Burridge C.P., Georges A.	57189413771;6507634099;7004262073;7103046885;	Global biodiversity assessment and hyper-cryptic species complexes: More than one species of elephant in the room?		2014	Systematic Biology	63	4		518	533		16	16	113	10.1093/sysbio/syu017	https://www.scopus.com/inward/record.uri?eid=2-s2.0-84902531376&doi=10.1093%2fsysbio%2fsyu017&partnerID=40&md5=9f5a7e4b1f29f1d15630d9b71055f63a	Evolutionary Biology Unit, South Australian Museum, North-Terrace-SA-5000, Australia; School of Earth and Environmental Sciences, University of Adelaide, Adelaide, SA 5005, Australia; Aquatic Ecology Section, Arthur Rylah Institute for Environmental Research, Department of Environment and Primary Industries, 123 Brown Street, Heidelberg, VIC 3084, Australia; Institute for Applied Ecology and Coll…	Adams, M., Evolutionary Biology Unit, South Australian Museum, North-Terrace-SA-5000, Australia, School of Earth and Environmental Sciences, University of Adelaide, Adelaide, SA 5005, Australia; Raadik, T.A., Aquatic Ecology Section, Arthur Rylah Institute for Environmental Research, Department of Environment and Primary Industries, 123 Brown Street, Heidelberg, VIC 3084, Australia, Institute for…		isoenzyme; animal; article; biodiversity; classification; DNA barcoding; genetics; histology; metabolism; mitochondrial gene; molecular genetics; Osmeriformes; phylogeny; species difference; standard; Animals; Biodiversity; DNA Barcoding, Taxonomic; Genes, Mitochondrial; Isoenzymes; Molecular Sequence Data; Osmeriformes; Phylogeny; Species Specificity	Adams, M.; Biology Unit, , North-Terrace-SA-5000, Australia; email: mark.adams@samuseum.sa.gov.au	English	Syst. Biol.	Article	Final	All Open Access, Bronze, Green	Scopus	2-s2.0-84902531376
Adams M., Reardon T.R., Baverstock P.R., Watts C.H.S.	57189413771;57212441979;7004563134;23766428900;	Electrophoretic resolution of species boundaries in australian microchiroptera. Iv. The molossidae (chiroptera)		1988	Australian Journal of Biological Sciences	41	3		315	326		12	12	39	10.1071/BI9880315	https://www.scopus.com/inward/record.uri?eid=2-s2.0-84970609802&doi=10.1071%2fBI9880315&partnerID=40&md5=82d08699b24a41834d91ab9ed552420f	Evolutionary Biology Unit, South Australian Museum, North Terrace, Adelaide, SA, 5000, Australia	Adams, M., Evolutionary Biology Unit, South Australian Museum, North Terrace, Adelaide, SA, 5000, Australia; Reardon, T.R., Evolutionary Biology Unit, South Australian Museum, North Terrace, Adelaide, SA, 5000, Australia; Baverstock, P.R., Evolutionary Biology Unit, South Australian Museum, North Terrace, Adelaide, SA, 5000, Australia; Watts, C.H.S., Evolutionary Biology Unit, South Australian Mu…			Adams, M.; Evolutionary Biology Unit, North Terrace, Adelaide, SA, 5000, Australia	English	Aust. J. Biol. Sci.	Article	Final	All Open Access, Bronze	Scopus	2-s2.0-84970609802
Adams M., Wedderburn S.D., Unmack P.J., Hammer M.P., Johnson J.B.	57189413771;18435258300;6506395016;15128590400;57193353093;	Use of Congeneric Assessment to Reveal the Linked Genetic Histories of Two Threatened Fishes in the Murray-Darling Basin, Australia		2011	Conservation Biology	25	4		767	776		10	10	18	10.1111/j.1523-1739.2011.01692.x	https://www.scopus.com/inward/record.uri?eid=2-s2.0-79960564708&doi=10.1111%2fj.1523-1739.2011.01692.x&partnerID=40&md5=feeee1496ea7d360e182f639bc222eca	Evolutionary Biology Unit, South Australian Museum, North Terrace, Adelaide, SA 5000, Australia; School of Earth and Environmental Sciences DX650 312, The University of Adelaide, SA 5005, Australia; Department of Biology 401 WIDB, Brigham Young University, Provo, UT 84602-5181, United States	Adams, M., Evolutionary Biology Unit, South Australian Museum, North Terrace, Adelaide, SA 5000, Australia; Wedderburn, S.D., School of Earth and Environmental Sciences DX650 312, The University of Adelaide, SA 5005, Australia; Unmack, P.J., Department of Biology 401 WIDB, Brigham Young University, Provo, UT 84602-5181, United States; Hammer, M.P., Evolutionary Biology Unit, South Australian Muse…	C. amniculus; Craterocephalus fluviatilis; Drought; Freshwater fishes; Hardyheads; Introgression; Management units; Threatened species	adenosine triphosphatase; cytochrome b; mitochondrial DNA; primer DNA; allozyme; conservation genetics; drought stress; endangered species; genetic variation; hybridization; introgression; mitochondrial DNA; Red List; river system; taxonomy; teleost; animal; article; Australia; endangered species; fish; genetics; nucleic acid hybridization; nucleotide sequence; polymerase chain reaction; species …	Adams, M.; Evolutionary Biology Unit, , North Terrace, Adelaide, SA 5000, Australia; email: mark.adams@samuseum.sa.gov.au	English	Conserv. Biol.	Article	Final		Scopus	2-s2.0-79960564708
Adams S., Martin R., Phillips S., Macgregor C., Westaway M.	57204479325;56497343900;57204480090;57204478682;57202564941;	Truth-Telling in the Wake of European Contact: Historical Investigation of Aboriginal Skeletal Remains from Normanton		2018	Archaeologies	14	3		412	442		31	31	4	10.1007/s11759-018-9354-x	https://www.scopus.com/inward/record.uri?eid=2-s2.0-85055755671&doi=10.1007%2fs11759-018-9354-x&partnerID=40&md5=cd42ef24ac3fa5761e74e3de9ac283a4	Australian Research Centre for Human Evolution, Griffith University, Nathan, QLD 4111, Australia; University of Queensland School of Social Sciences, St Lucia, QLD 4067, Australia; 13th Floor St James Hall, Sydney, NSW 2000, Australia; Australian Museum, Sydney, NSW 2000, Australia	Adams, S., Australian Research Centre for Human Evolution, Griffith University, Nathan, QLD 4111, Australia; Martin, R., University of Queensland School of Social Sciences, St Lucia, QLD 4067, Australia; Phillips, S., 13th Floor St James Hall, Sydney, NSW 2000, Australia; Macgregor, C., Australian Museum, Sydney, NSW 2000, Australia; Westaway, M., Australian Research Centre for Human Evolution, G…	Bioarchaeology; Contact history; Indigenous archaeology		Adams, S.; Australian Research Centre for Human Evolution, Australia; email: shaun.adams@griffithuni.edu.au	English	Archaeologies	Article	Final		Scopus	2-s2.0-85055755671
Addison P.F.E., Koss R.S., O'Hara T.D.	24511952700;25621027800;7006593710;	Recreational use of a rocky intertidal reef in Victoria: Implications for ecological research and management		2008	Australasian Journal of Environmental Management	15	3		169	179		11	11	11	10.1080/14486563.2008.9725199	https://www.scopus.com/inward/record.uri?eid=2-s2.0-54349119607&doi=10.1080%2f14486563.2008.9725199&partnerID=40&md5=fcb9630353b7319491f08a5e87823969	Museum Victoria, GPO Box 666, Melbourne, 3001, Australia	Addison, P.F.E., Museum Victoria, GPO Box 666, Melbourne, 3001, Australia; Koss, R.S., Museum Victoria, GPO Box 666, Melbourne, 3001, Australia; O'Hara, T.D., Museum Victoria, GPO Box 666, Melbourne, 3001, Australia	Environmental awareness; Hormosira banksii; Management; Recreational use; Trampling	ecological impact; environmental impact; environmental management; intertidal environment; recreational activity; trampling; Australasia; Australia; Victoria [Australia]; algae; Hormosira banksii		English	Australas. J. Environ. Manage.	Article	Final		Scopus	2-s2.0-54349119607
Adjeroud M., Pichon M., Wallace C.C.	6701686751;56207610900;7402176178;	High latitude, high coral diversity at Rapa, in southernmost French Polynesia		2009	Coral Reefs	28	2		459			1	1	3	10.1007/s00338-009-0486-8	https://www.scopus.com/inward/record.uri?eid=2-s2.0-67349192699&doi=10.1007%2fs00338-009-0486-8&partnerID=40&md5=1b21f1a1a2992d77382bba8e21e3a6a7	UMR 5244 CNRS-EPHE-UPVD, UniversitŽ de Perpignan, 66860 Perpignan, France; Museum of Tropical Queensland, 70-102 Flinders St, Townsville, QLD 4810, Australia	Adjeroud, M., UMR 5244 CNRS-EPHE-UPVD, UniversitŽ de Perpignan, 66860 Perpignan, France; Pichon, M., Museum of Tropical Queensland, 70-102 Flinders St, Townsville, QLD 4810, Australia; Wallace, C.C., Museum of Tropical Queensland, 70-102 Flinders St, Townsville, QLD 4810, Australia		Anthozoa	Adjeroud, M.; UMR 5244 CNRS-EPHE-UPVD, , 66860 Perpignan, France; email: adjeroud@univ-perp.fr	English	Coral Reefs	Note	Final	All Open Access, Bronze	Scopus	2-s2.0-67349192699
Adjeroud M., Wallace C.C., Bosserelle P., Payri C., Menou J.-L., Pichon M.	6701686751;7402176178;55385959100;6701852823;7801483362;56207610900;	Reefs at the edge: coral community structure around Rapa, southernmost French Polynesia		2016	Marine Ecology	37	3		565	575		11	11	4	10.1111/maec.12308	https://www.scopus.com/inward/record.uri?eid=2-s2.0-84962681896&doi=10.1111%2fmaec.12308&partnerID=40&md5=f153bf18055d2571fdaa55eedbca7638	Institut de Recherche pour le DŽveloppement, UMR 9220 ENTROPIE & Laboratoire d'Excellence CORAIL, Perpignan, France; Queensland Museum, South Brisbane, QLD, Australia; USR 3278 CNRS EPHE, Centre de Recherches Insulaires et Observatoire de l'Environnement, Moorea, French Polynesia; Institut de Recherche pour le DŽveloppement, UMR 9220 ENTROPIE & Laboratoire d'Excellence CORAIL, Centre IRD de NoumŽ…	Adjeroud, M., Institut de Recherche pour le DŽveloppement, UMR 9220 ENTROPIE & Laboratoire d'Excellence CORAIL, Perpignan, France; Wallace, C.C., Queensland Museum, South Brisbane, QLD, Australia; Bosserelle, P., USR 3278 CNRS EPHE, Centre de Recherches Insulaires et Observatoire de l'Environnement, Moorea, French Polynesia; Payri, C., Institut de Recherche pour le DŽveloppement, UMR 9220 ENTROPI…	Austral Islands; community structure; coral reefs; marginal environments; scleractinian corals; spatial patterns; subtropical reefs	abundance; archipelago; community structure; coral; coral reef; species conservation; species diversity; species richness; volcanic island; Austral Islands; Pacific Ocean; Pacific Ocean (Central); Rapa; Tuamotu Archipelago; Acropora; Anthozoa; Scleractinia	Adjeroud, M.; Institut de Recherche pour le DŽveloppement, France; email: mehdi.adjeroud@ird.fr	English	Mar. Ecol.	Article	Final		Scopus	2-s2.0-84962681896
Adlard R.D., Barker S.C., Blair D., Cribb T.H.	7004649780;7203040431;7202955592;7005559462;	Comparison of the second internal transcribed spacer (Ribosomal DNA) from populations and species of fasciolidae (Digenea)		1993	International Journal for Parasitology	23	3		423	425		3	3	163	10.1016/0020-7519(93)90022-Q	https://www.scopus.com/inward/record.uri?eid=2-s2.0-0027319397&doi=10.1016%2f0020-7519%2893%2990022-Q&partnerID=40&md5=c155629493a8e3b6c934e334e0623fe2	Department of Parasitology, The University of Queensland, Brisbane, QLD 4072, Australia; Department of Zoology, James Cook University, Townsville, QLD 4811, Australia; Queensland Museum, South Brisbane, QLD 4101, Australia	Adlard, R.D., Department of Parasitology, The University of Queensland, Brisbane, QLD 4072, Australia; Barker, S.C., Department of Parasitology, The University of Queensland, Brisbane, QLD 4072, Australia; Blair, D., Department of Zoology, James Cook University, Townsville, QLD 4811, Australia; Cribb, T.H., Queensland Museum, South Brisbane, QLD 4101, Australia	Fasciola gigantica; Fasciola hepatica; Fascioloides magna; internal transcribed spacer; ITS; PCR; rDNA; ribosomal DNA	ribosome dna; article; fasciola; fasciola hepatica; nonhuman; nucleotide sequence; polymerase chain reaction; species difference; Animal; Base Sequence; Comparative Study; DNA, Ribosomal; Fasciola; Fasciola hepatica; Fasciolidae; Molecular Sequence Data; Support, Non-U.S. Gov't; Fasciola gigantica; Fasciola hepatica; Fasciola sp.; Fasciolidae; Fascioloides magna; Hepatica	Adlard, R.D.; Department of Parasitology, The University of Queensland, Brisbane, QLD 4072, Australia	English	Int. J. Parasitol.	Article	Final		Scopus	2-s2.0-0027319397
Adlard R.D., Bryant M.S., Whipps C.M., Kent M.L.	7004649780;7202678117;6603055397;7102780229;	Multivalvulid myxozoans from Eastern Australia: Three new species of Kudoa from scombrid and labrid fishes of the Great Barrier Reef, Queensland, Australia		2005	Journal of Parasitology	91	5		1138	1142		5	5	34	10.1645/GE-368R.1	https://www.scopus.com/inward/record.uri?eid=2-s2.0-28444469187&doi=10.1645%2fGE-368R.1&partnerID=40&md5=868877eb3c9b893c54746c0b5e73310d	Biodiversity Program, Queensland Museum, P.O. Box 3300, South Brisbane, QLD 4101, Australia; Center for Fish Disease Research, Department of Microbiology, Oregon State University, Corvallis, OR 97331-3404, United States	Adlard, R.D.; Bryant, M.S., Biodiversity Program, Queensland Museum, P.O. Box 3300, South Brisbane, QLD 4101, Australia; Whipps, C.M., Center for Fish Disease Research, Department of Microbiology, Oregon State University, Corvallis, OR 97331-3404, United States; Kent, M.L., Center for Fish Disease Research, Department of Microbiology, Oregon State University, Corvallis, OR 97331-3404, United Stat…		coral reef; morphology; new species; parasite; taxonomy; article; Australia; fish; Grammatorcynus bicarinatus; Hexacapsula neothunni; Kudoa; Kudoa grammatorcyni; Kudoa scomberomori; Kudoa thalassomi; Neothunnus macropterus; nonhuman; protozoon; Scomberomorus commerson; Thalassoma lunare; tuna; Animals; Fish Diseases; Perciformes; Protozoa; Protozoan Infections, Animal; Queensland; Spores, Protozo…	Biodiversity Program, P.O. Box 3300, South Brisbane, QLD 4101, Australia; email: robertad@qm.qld.gov.au	English	J. Parasitol.	Article	Final		Scopus	2-s2.0-28444469187
Adlard R.D., Miller T.L., Smit N.J.	7004649780;8924211200;7004537715;	The butterfly effect: Parasite diversity, environment, and emerging disease in aquatic wildlife		2015	Trends in Parasitology	31	4		160	166		7	7	49	10.1016/j.pt.2014.11.001	https://www.scopus.com/inward/record.uri?eid=2-s2.0-84926406782&doi=10.1016%2fj.pt.2014.11.001&partnerID=40&md5=194bd70be3808a8aa9f524680c958719	Natural Environments Program, Queensland Museum, South Brisbane, QLD 4101, Australia; School of Marine and Tropical Biology, James Cook University, Cairns, QLD 4870, Australia; Unit for Environmental Sciences and Management, North-West University, Potchefstroom, 2520, South Africa	Adlard, R.D., Natural Environments Program, Queensland Museum, South Brisbane, QLD 4101, Australia; Miller, T.L., School of Marine and Tropical Biology, James Cook University, Cairns, QLD 4870, Australia; Smit, N.J., Unit for Environmental Sciences and Management, North-West University, Potchefstroom, 2520, South Africa	Aquatic parasites; Biodiversity; Emerging disease; Environment; Wildlife	fresh water; aquaculture; aquatic environment; aquatic fauna; aquatic wildlife; biodiversity; climate change; clinical assessment; disease association; disease re-emergence; domestic animal; environmental change; environmental factor; geographic distribution; host parasite interaction; host range; human; intermediate host; life cycle; molecular biology; nonhuman; outcome assessment; parasite viru…	Adlard, R.D.; Natural Environments Program, Australia; email: robert.adlard@qm.qld.gov.au	English	Trends Parasitol.	Review	Final		Scopus	2-s2.0-84926406782
Adlard R.D., Nolan M.J.	7004649780;7202696010;	Elucidating the life cycle of Marteilia sydneyi, the aetiological agent of QX disease in the Sydney rock oyster (Saccostrea glomerata)		2015	International Journal for Parasitology	45	6		419	426		8	8	14	10.1016/j.ijpara.2015.02.002	https://www.scopus.com/inward/record.uri?eid=2-s2.0-84926961434&doi=10.1016%2fj.ijpara.2015.02.002&partnerID=40&md5=38ca4f2f9113c6f18a6598fb2578a09b	Biodiversity Program, Queensland Museum, South Brisbane, QLD 4101, Australia; Department of Pathology and Pathogen Biology, Royal Veterinary College, University of London, North Mymms, Hatfield, AL9 7TA, United Kingdom	Adlard, R.D., Biodiversity Program, Queensland Museum, South Brisbane, QLD 4101, Australia; Nolan, M.J., Biodiversity Program, Queensland Museum, South Brisbane, QLD 4101, Australia, Department of Pathology and Pathogen Biology, Royal Veterinary College, University of London, North Mymms, Hatfield, AL9 7TA, United Kingdom	Life cycle; Marteilia sydneyi; Nephtys australiensis; Polychaete; QX disease; Saccostrea glomerata; Sydney rock oyster	protozoal DNA; ribosome DNA; bivalve; DNA; eukaryote; life cycle; parasitology; polychaete; polymerase chain reaction; amplicon; animal disease; animal tissue; Article; Australia; controlled study; DNA determination; DNA probe; in situ hybridization; life cycle; marteiliosis; nonhuman; polymerase chain reaction; Saccostrea glomerata; animal; eukaryote; genetics; host parasite interaction; life cy…	Adlard, R.D.; Marine Environments and Parasitology, PO Box 3300, Australia	English	Int. J. Parasitol.	Article	Final	All Open Access, Green	Scopus	2-s2.0-84926961434
Adlard R.D., O'Donoghue P.J.	7004649780;7006034367;	Perspectives on the biodiversity of parasitic protozoa in Australia		1998	International Journal for Parasitology	28	6		887	897		11	11	12	10.1016/S0020-7519(98)00043-5	https://www.scopus.com/inward/record.uri?eid=2-s2.0-0031863169&doi=10.1016%2fS0020-7519%2898%2900043-5&partnerID=40&md5=116844c33062eabe5882aa1722db4b80	Protozoa Section, Queensland Museum, PO Box3300, South Brisbane, QLD 4101, Australia; Department of Parasitology, University of Queensland, Brisbane, QLD 4072, Australia	Adlard, R.D., Protozoa Section, Queensland Museum, PO Box3300, South Brisbane, QLD 4101, Australia; O'Donoghue, P.J., Department of Parasitology, University of Queensland, Brisbane, QLD 4072, Australia	Biodiversity; Parasites; Protozoa; Species diversity; Taxonomy	biodiversity; parasite; protozoa; taxonomy; australia; biodiversity; conference paper; fauna; host; nonhuman; protozoon; taxonomy; Amphibia; Animals; Australia; Birds; Ecosystem; Fishes; Host-Parasite Relations; Mammals; Protozoa; Protozoan Infections, Animal; Reptiles; Australia; Aves; Ciliophora; Coccidia; Mammalia; Mastigophora (flagellates); Protozoa; Reptilia; Vertebrata	Adlard, R.D.; Protozoa Section, PO Box 3300, South Brisbane, QLD 4101, Australia; email: RobertAd@qm.qld.gov.au	English	Int. J. Parasitol.	Conference Paper	Final		Scopus	2-s2.0-0031863169
Adlard R.D., Peirce M.A., Lederer R.	7004649780;7006390501;6602582694;	Blood parasites of birds from south-east Queensland		2004	Emu	104	2		191	196		6	6	22	10.1071/MU01017	https://www.scopus.com/inward/record.uri?eid=2-s2.0-3242699082&doi=10.1071%2fMU01017&partnerID=40&md5=49739bd739d5233d67708d8361f5a124	IRCAH, Queensland Museum, PO Box 3300, South Brisbane, QLD 4101, Australia; MP International Consultancy, 16 Westmorland Close, Wokingham, Berkshire RG41 3AZ, United Kingdom	Adlard, R.D., IRCAH, Queensland Museum, PO Box 3300, South Brisbane, QLD 4101, Australia; Peirce, M.A., MP International Consultancy, 16 Westmorland Close, Wokingham, Berkshire RG41 3AZ, United Kingdom; Lederer, R., IRCAH, Queensland Museum, PO Box 3300, South Brisbane, QLD 4101, Australia		avifauna; blood; captive breeding; conservation planning; endangered species; parasite; survey; Australasia; Australia; Queensland; Aves; Galliformes; Haemoproteus; Leucocytozoon	Peirce, M.A.; MP International Consultancy, 16 Westmorland Close, Wokingham, Berkshire RG41 3AZ, United Kingdom	English	Emu	Review	Final		Scopus	2-s2.0-3242699082
Adlard R.D., Peirce M.A., Lederer R.	7004649780;7006390501;6602582694;	New species of Leucocytozoon from the avian families Otidae, Podargidae and Threskiornithidae		2002	Journal of Natural History	36	11		1261	1267		7	7	11	10.1080/00222930110049962	https://www.scopus.com/inward/record.uri?eid=2-s2.0-0037055519&doi=10.1080%2f00222930110049962&partnerID=40&md5=48c18d9955786c43a0a1cac5060e054a	Intl. Ref. Ctr. for Avian Haematozoa, Queensland Museum, P.O. Box 3300, South Brisbane, QLD 4101, Australia	Adlard, R.D., Intl. Ref. Ctr. for Avian Haematozoa, Queensland Museum, P.O. Box 3300, South Brisbane, QLD 4101, Australia; Peirce, M.A., Intl. Ref. Ctr. for Avian Haematozoa, Queensland Museum, P.O. Box 3300, South Brisbane, QLD 4101, Australia; Lederer, R., Intl. Ref. Ctr. for Avian Haematozoa, Queensland Museum, P.O. Box 3300, South Brisbane, QLD 4101, Australia	Avian haematozoa; Gametocytes; Hosts; Leucocytozoon; New species; Schizonts	bird; hemoparasite; new species; protozoan; taxonomy; Aves; Galliformes; Ibis; Leucocytozoon; Otididae; Podargidae; Podargus strigoides; Protozoa; Threskiornithidae	Adlard, R.D.; Intl. Ref. Ctr. for Avian Haematozoa, P.O. Box 3300, South Brisbane, QLD 4101, Australia; email: RobertAd@qm.qld.gov.au	English	J. Nat. Hist.	Article	Final		Scopus	2-s2.0-0037055519
Adrain J.M., Edgecombe G.D.	7003753330;7005634854;	Silurian (wenlock) calymenid trilobites from the cape phillips formation, Central Canadian arctic		1997	Journal of Paleontology	71	4		657	682		26	26	12	10.1017/S0022336000040130	https://www.scopus.com/inward/record.uri?eid=2-s2.0-0031422636&doi=10.1017%2fS0022336000040130&partnerID=40&md5=a36b87a1bee02462c2f4709052714306	Department of Palaeontology, Natural History Museum, Cromwell Road, London SW7 5BD, United Kingdom; Division of Earth, Australian Museum, 6 College Street, Sydney South, NSW 2000, Australia	Adrain, J.M., Department of Palaeontology, Natural History Museum, Cromwell Road, London SW7 5BD, United Kingdom; Edgecombe, G.D., Division of Earth, Australian Museum, 6 College Street, Sydney South, NSW 2000, Australia		Silurian; trilobite; Wenlock; Canada; Canadian Arctic	Adrain, J.M.; Department of Palaeontology, Cromwell Road, London SW7 5BD, United Kingdom	English	J. Paleontol.	Article	Final		Scopus	2-s2.0-0031422636
Adrain J.M., Edgecombe G.D.	7003753330;7005634854;	Silurian encrinurine trilobites from the central Canadian Arctic	1	1997	Palaeontographica Canadiana	14	1		X	38		FLAG	109	22		https://www.scopus.com/inward/record.uri?eid=2-s2.0-1842711057&partnerID=40&md5=262f25e9be9e4abdbc9f7c4665962104	Department of Palaeontology, Natural History Museum, Cromwell Road, London SW7 5BD, United Kingdom; Centre for Evolutionary Research, Australian Museum, 6 College Street, Sydney South, NSW 2000, Australia	Adrain, J.M., Department of Palaeontology, Natural History Museum, Cromwell Road, London SW7 5BD, United Kingdom; Edgecombe, G.D., Centre for Evolutionary Research, Australian Museum, 6 College Street, Sydney South, NSW 2000, Australia		encrinurine; Silurian; systematics; trilobite; Canada, Arctic Archipelago	Adrain, J.M.; Department of Palaeontology, Cromwell Road, London SW7 5BD, United Kingdom	English	Palaeontogr. Can.	Article	Final		Scopus	2-s2.0-1842711057
Aghazadeh M., Harvie M.C., Owen H.C., Ver’ssimo C., Aland K.V., Reid S.A., Traub R.J., McManus D.P., McCarthy J.S., Jones M.K.	53980991200;6603246046;23006216300;57188979552;50461104500;7201777637;7102034669;7102763765;55649177700;7501846047;	Comparative pathogenesis of eosinophilic meningitis caused by Angiostrongylus mackerrasae and Angiostrongylus cantonensis in murine and Guinea pig models of human infection		2016	Parasitology	143	10		1243	1251		9	9	7	10.1017/S003118201600069X	https://www.scopus.com/inward/record.uri?eid=2-s2.0-84973550057&doi=10.1017%2fS003118201600069X&partnerID=40&md5=7e0294588aba7ef38b5c5a8924d5d481	University of Queensland, School of Veterinary Science, Gatton, QLD 4343, Australia; QIMR Berghofer Medical Research Institute, Brisbane, QLD 4006, Australia; Laborat—rio de BiologiaParasit‡ria e Parasitologia Molecular, Pontif’cia Universidade Cat—lica Do Rio Grande Do sul, Porto Alegre, Brazil; Queensland Museum and SciencentreQLD 4101, Australia; University of Queensland, School of Public Heal…	Aghazadeh, M., University of Queensland, School of Veterinary Science, Gatton, QLD 4343, Australia, QIMR Berghofer Medical Research Institute, Brisbane, QLD 4006, Australia; Harvie, M.C., QIMR Berghofer Medical Research Institute, Brisbane, QLD 4006, Australia; Owen, H.C., University of Queensland, School of Veterinary Science, Gatton, QLD 4343, Australia; Ver’ssimo, C., Laborat—rio de BiologiaPa…	angiostrongyliasis; Angiostrongylus cantonensis; Angiostrongylus mackerrasae; eosinophilic meningitis; rat lungworm; Rattus fuscipes	gamma interferon; interleukin 14; interleukin 17; interleukin 21; interleukin 4; cytokine; gamma interferon; parasite antigen; angiostrongyliasis; Angiostrongylus; Angiostrongylus cantonensis; Angiostrongylus mackerrasae; animal experiment; animal model; animal tissue; Article; brain damage; clinical feature; controlled study; eosinophilic meningitis; ex vivo study; female; granulomatosis; guinea…	Aghazadeh, M.; University of Queensland, Australia; email: Mahdis.aghazadeh@sydney.edu.au	English	Parasitology	Article	Final		Scopus	2-s2.0-84973550057
Aghazadeh M., Jones M.K., Aland K.V., Reid S.A., Traub R.J., McCarthy J.S., Lee R.	53980991200;7501846047;50461104500;7201777637;7102034669;55649177700;56621800700;	Emergence of neural angiostrongyliasis in Eastern Australia		2015	Vector-Borne and Zoonotic Diseases	15	3		184	190		7	7	10	10.1089/vbz.2014.1622	https://www.scopus.com/inward/record.uri?eid=2-s2.0-84925346103&doi=10.1089%2fvbz.2014.1622&partnerID=40&md5=ba50e94d790d0713939bdf08a2d0ab95	School of Veterinary Science, University of Queensland, Gatton, QLD, Australia; QIMR Berghofer Medical Research Institute, University of Queensland, 300 Herston Road, Herston, QLD 4006, Australia; Queensland Museum and Sciencentre, QLD, Australia; School of Population Health, University of Queensland, Herston, QLD, Australia; Faculty of Veterinary and Agricultural Sciences, University of Melbourn…	Aghazadeh, M., School of Veterinary Science, University of Queensland, Gatton, QLD, Australia, QIMR Berghofer Medical Research Institute, University of Queensland, 300 Herston Road, Herston, QLD 4006, Australia; Jones, M.K., School of Veterinary Science, University of Queensland, Gatton, QLD, Australia, QIMR Berghofer Medical Research Institute, University of Queensland, 300 Herston Road, Herston…	Angiostrongylus cantonensis; Angiostrongylus mackerrasae; Australia; Rat lungworm	parasite antigen; angiostrongyliasis; Angiostrongylus cantonensis; Angiostrongylus mackerrasae; Australia; cerebrospinal fluid; cranial nerve paralysis; disease transmission; environmental factor; genetic variability; headache; host range; human; intermediate host; introduced species; lung infection; mixed infection; natural host; nematode; neural angiostrongyliasis; nonhuman; paresthesia; pathog…	Aghazadeh, M.; QIMR Berghofer Medical Research Institute, 300 Herston Road, Australia	English	Vector Borne Zoonotic Dis.	Review	Final		Scopus	2-s2.0-84925346103
Aghazadeh M., Reid S.A., Aland K.V., Restrepo A.C., Traub R.J., McCarthy J.S., Jones M.K.	53980991200;7201777637;50461104500;57191634083;7102034669;55649177700;7501846047;	A survey of Angiostrongylus species in definitive hosts in Queensland		2015	International Journal for Parasitology: Parasites and Wildlife	4	3		323	328		6	6	11	10.1016/j.ijppaw.2015.06.003	https://www.scopus.com/inward/record.uri?eid=2-s2.0-84937133737&doi=10.1016%2fj.ijppaw.2015.06.003&partnerID=40&md5=10a2f1d2a9912e58770a553883c0e730	School of Veterinary Science, University of Queensland, Gatton, QLD 4343, Australia; QIMR Berghofer Medical Research Institute, Brisbane, QLD 4006, Australia; School of Public Health, University of Queensland, Herston, QLD 4006, Australia; Queensland Museum and SciencentreQLD 4101, Australia; School of Population Health, Australian National UniversityACT 0200, Australia; Faculty of Veterinary and…	Aghazadeh, M., School of Veterinary Science, University of Queensland, Gatton, QLD 4343, Australia, QIMR Berghofer Medical Research Institute, Brisbane, QLD 4006, Australia; Reid, S.A., School of Public Health, University of Queensland, Herston, QLD 4006, Australia; Aland, K.V., Queensland Museum and SciencentreQLD 4101, Australia; Restrepo, A.C., School of Population Health, Australian National …	Angiostrongylus cantonensis; Angiostrongylusmackerrasae; Australia; Rat lungworm; Rattus rattus; Southeast Queensland		Aghazadeh, M.; QIMR Berghofer Medical Research InstituteAustralia	English	Int. J. Parasitol. Parasites Wildl.	Article	Final	All Open Access, Gold, Green	Scopus	2-s2.0-84937133737
Aghazadeh M., Traub R.J., Mohandas N., Aland K.V., Reid S.A., McCarthy J.S., Jones M.K.	53980991200;7102034669;55433034900;50461104500;7201777637;55649177700;7501846047;	The mitochondrial genome of Angiostrongylus mackerrasae as a basis for molecular, epidemiological and population genetic studies		2015	Parasites and Vectors	8	1	473				FLAG	11	14	10.1186/s13071-015-1082-0	https://www.scopus.com/inward/record.uri?eid=2-s2.0-84941781799&doi=10.1186%2fs13071-015-1082-0&partnerID=40&md5=22dc4308c2eb190d106985a42a1b10be	School of Veterinary Science, University of QueenslandQLD 4343, Australia; QIMR Berghofer Medical Research Institute, Brisbane, QLD 4006, Australia; Faculty of Veterinary and Agricultural Sciences, University of MelbourneVIC 3052, Australia; Queensland Museum and SciencentreQLD 4101, Australia; School of Public Health, University of QueenslandQLD 4006, Australia	Aghazadeh, M., School of Veterinary Science, University of QueenslandQLD 4343, Australia, QIMR Berghofer Medical Research Institute, Brisbane, QLD 4006, Australia; Traub, R.J., Faculty of Veterinary and Agricultural Sciences, University of MelbourneVIC 3052, Australia; Mohandas, N., Faculty of Veterinary and Agricultural Sciences, University of MelbourneVIC 3052, Australia; Aland, K.V., Queenslan…	Angiostrongylus mackerrasae; Illumina sequencing; Metastrongyloidea; Mt genome; Rat lungworm	ribosome RNA; transfer RNA; helminth DNA; adult; amino acid sequence; amplicon; Angiostrongylus; Angiostrongylus cantonensis; Angiostrongylus mackerrasae; Angiostrongylus vasorum; animal tissue; Article; atp6 gene; cob gene; controlled study; cox1 gene; cox2 gene; cox3 gene; female; gene; genetic epidemiology; genetic marker; genetic variability; genus; host selection; mitochondrial genome; molec…	Aghazadeh, M.; School of Veterinary Science, University of QueenslandAustralia	English	Parasites Vectors	Article	Final	All Open Access, Gold, Green	Scopus	2-s2.0-84941781799
Agnew N., Griffin H., Wade M., Tebble T., Oxnam W.	6701473099;7102693851;7201453291;6504013823;6505662174;	Strategies and techniques for the preservation of fossil tracksites: an Australian example		1989	Dinosaur tracks and traces				397	407		11	11	9		https://www.scopus.com/inward/record.uri?eid=2-s2.0-0024884528&partnerID=40&md5=c79f39b110b9e482949b5a1e7d3d2ca0	Queensland Museum, PO Box 300, South Brisbane, Queensland 4101, Australia, Australia	Agnew, N., Queensland Museum, PO Box 300, South Brisbane, Queensland 4101, Australia, Australia; Griffin, H., Queensland Museum, PO Box 300, South Brisbane, Queensland 4101, Australia, Australia; Wade, M., Queensland Museum, PO Box 300, South Brisbane, Queensland 4101, Australia, Australia; Tebble, T., Queensland Museum, PO Box 300, South Brisbane, Queensland 4101, Australia, Australia; Oxnam, W.…		conservation; dinosaur; footprint; ichnology; trackway; Australia; Lark Quarry; Queensland		English		Article	Final		Scopus	2-s2.0-0024884528
Aguado M.T., Glasby C.J.	35291272700;6602873836;	Indo-Pacific Syllidae (Annelida, Phyllodocida) share an evolutionary history		2015	Systematics and Biodiversity	13	4		369	385		17	17	7	10.1080/14772000.2014.992379	https://www.scopus.com/inward/record.uri?eid=2-s2.0-84929707558&doi=10.1080%2f14772000.2014.992379&partnerID=40&md5=fc6fd3f20fdc341a027b903bbe0824f1	Departamento de Biolog’a (Zoolog’a), Universidad Aut—noma de Madrid, Canto Blanco, Madrid, 28049, Spain; Museum and Art Gallery Northern Territory, PO Box 4646, Darwin, NT 0801, Australia	Aguado, M.T., Departamento de Biolog’a (Zoolog’a), Universidad Aut—noma de Madrid, Canto Blanco, Madrid, 28049, Spain; Glasby, C.J., Museum and Art Gallery Northern Territory, PO Box 4646, Darwin, NT 0801, Australia	Alcyonosyllis; biogeography; Megasyllis; Paraopisthosyllis; phylogenetics; polychaetes Syllidae; symbiosis	Annelida; Anthozoa; Phyllodocida; Polychaeta; Syllidae	Aguado, M.T.; Departamento de Biolog’a (Zoolog’a), Spain; email: maite.aguado@uam.es	English	Syst. Biodiversity	Article	Final		Scopus	2-s2.0-84929707558
Aguado M.T., Glasby C.J., Schroeder P.C., Weigert A., Bleidorn C.	35291272700;6602873836;56540940100;55533838600;8245102100;	The making of a branching annelid: An analysis of complete mitochondrial genome and ribosomal data of Ramisyllis multicaudata		2015	Scientific Reports	5		12072				FLAG	13	31	10.1038/srep12072	https://www.scopus.com/inward/record.uri?eid=2-s2.0-84937458378&doi=10.1038%2fsrep12072&partnerID=40&md5=fc30cd4fbb23b1ba8986e9eeb384ebc4	Departamento de Biolog’a, Facultad de Ciencias, Universidad Aut—noma de Madrid, Cantoblanco, Madrid, 28049, Spain; Museum and Art Gallery of the Northern Territory, GPO Box 4646, Darwin, NT, Australia; School of Biological Sciences, Washington State University, Pullman, WA 99163-4236, United States; Molecular Evolution and Systematics of Animals, Institute of Biology, University of Leipzig, Talst…	Aguado, M.T., Departamento de Biolog’a, Facultad de Ciencias, Universidad Aut—noma de Madrid, Cantoblanco, Madrid, 28049, Spain; Glasby, C.J., Museum and Art Gallery of the Northern Territory, GPO Box 4646, Darwin, NT, Australia; Schroeder, P.C., School of Biological Sciences, Washington State University, Pullman, WA 99163-4236, United States; Weigert, A., Molecular Evolution and Systematics of A…		membrane protein, 75kDa; outer membrane protein; anatomy and histology; animal; annelid; classification; genetics; genome; genomics; mitochondrial gene; mitochondrial genome; multilocus sequence typing; phylogeny; ribosome; Animals; Annelida; Bacterial Outer Membrane Proteins; Genes, Mitochondrial; Genome; Genome, Mitochondrial; Genomics; Multilocus Sequence Typing; Phylogeny; Ribosomes	Aguado, M.T.; Departamento de Biolog’a, Facultad de Ciencias, Universidad Aut—noma de MadridSpain	English	Sci. Rep.	Article	Final	All Open Access, Gold, Green	Scopus	2-s2.0-84937458378
Aharon-Rotman Y., Buchanan K.L., Clark N.J., Klaassen M., Buttemer W.A.	56711323000;7101885486;56048761800;7004383496;6701670274;	Why fly the extra mile? Using stress biomarkers to assess wintering habitat quality in migratory shorebirds		2016	Oecologia	182	2		385	395		11	11	7	10.1007/s00442-016-3679-1	https://www.scopus.com/inward/record.uri?eid=2-s2.0-84976285785&doi=10.1007%2fs00442-016-3679-1&partnerID=40&md5=bb0ae0e4af6f89abeb8ea532d56ffcc3	Centre for Integrative Ecology, School of Life and Environmental Science, Deakin University, Geelong, Australia; Environmental Futures Research Institute, School of Environment, Griffith University, Gold Coast Campus, Nathan, QLD 4222, Australia; Natural Environments Program, Queensland Museum, PO Box 3300, South Brisbane, QLD 4101, Australia	Aharon-Rotman, Y., Centre for Integrative Ecology, School of Life and Environmental Science, Deakin University, Geelong, Australia; Buchanan, K.L., Centre for Integrative Ecology, School of Life and Environmental Science, Deakin University, Geelong, Australia; Clark, N.J., Environmental Futures Research Institute, School of Environment, Griffith University, Gold Coast Campus, Nathan, QLD 4222, Au…	Avian malaria; Intake-rates; Migration; Ruddy turnstone; Trade-off; Waders	biomarker; blood; habitat quality; malaria; migratory species; overwintering; parasite prevalence; physiological response; steroid; thermoregulation; trade-off; wader; Arctic; Australia; Broome; South Australia; Tasmania; Western Australia; Arenaria interpres; Aves; Scolopacidae; biological marker; animal; bird; ecosystem; population migration; season; Animal Migration; Animals; Biomarkers; Birds…	Aharon-Rotman, Y.; Centre for Integrative Ecology, Australia; email: yaara.a.rotman@gmail.com	English	Oecologia	Article	Final		Scopus	2-s2.0-84976285785
Ahlberg P., Trinajstic K., Johanson Z., Long J.	56545763900;6506870980;57212074655;7403446752;	Pelvic claspers confirm chondrichthyan-like internal fertilization in arthrodires		2009	Nature	460	7257		888	889		2	2	30	10.1038/nature08176	https://www.scopus.com/inward/record.uri?eid=2-s2.0-68949161818&doi=10.1038%2fnature08176&partnerID=40&md5=b3b9a7dcf69421961983f8d5dec48fe4	Subdepartment of Evolutionary Organismal Biology, Department of Physiology and Developmental Biology, Uppsala University, NorbyvŠgen 18A, 752 36 Uppsala, Sweden; Western Australian Organic and Isotope Geochemistry Centre, Department of Applied Chemistry, Curtin University, Perth, WA 6102, Australia; Earth and Planetary Sciences, Western Australian Museum, Perth, WA 6000, Australia; School of Eart…	Ahlberg, P., Subdepartment of Evolutionary Organismal Biology, Department of Physiology and Developmental Biology, Uppsala University, NorbyvŠgen 18A, 752 36 Uppsala, Sweden; Trinajstic, K., Western Australian Organic and Isotope Geochemistry Centre, Department of Applied Chemistry, Curtin University, Perth, WA 6102, Australia, Earth and Planetary Sciences, Western Australian Museum, Perth, WA 60…		biological characteristics; extinction; fertilization (reproduction); fish; hypothesis testing; Paleozoic; relatedness; viviparity; Arthroderma; article; bone; fertilization; nonhuman; ossification; pelvic girdle; pelvis; priority journal; Animal Structures; Animals; Female; Fertilization; Fishes; Fossils; History, Ancient; Male; Pelvis; Viviparity, Nonmammalian; Gnathostomata (vertebrate); Pisce…	Trinajstic, K.; Western Australian Organic and Isotope Geochemistry Centre, , Perth, WA 6102, Australia; email: ktrinajs@bigpond.net.au	English	Nature	Article	Final		Scopus	2-s2.0-68949161818
Ahlberg P.E., Johanson Z.	56545763900;57212074655;	Osteolepiforms and the ancestry of tetrapods		1998	Nature	395	6704		792	794		3	3	136	10.1038/27421	https://www.scopus.com/inward/record.uri?eid=2-s2.0-0032558836&doi=10.1038%2f27421&partnerID=40&md5=a61d83bf912ec97fa6100a356498aa55	Department of Palaeontology, Natural History Museum, Cromwell Road, London SW7 5BD, United Kingdom; Palaeontology Section, Australian Museum, 6 College Street, Sydney South, NSW 2000, Australia	Ahlberg, P.E., Department of Palaeontology, Natural History Museum, Cromwell Road, London SW7 5BD, United Kingdom; Johanson, Z., Palaeontology Section, Australian Museum, 6 College Street, Sydney South, NSW 2000, Australia		fossil; vertebrate; analytic method; article; bone development; phylogeny; physical anthropology; priority journal; sequence analysis; taxonomy; Acanthostega; Elpistostegalia; Ichthyostega; Osteolepiformes; Rhizodontida; Tetrapoda; Tetrapodomorpha	Ahlberg, P.E.; Department of Palaeontology, Cromwell Road, London SW7 5BD, United Kingdom; email: P.Ahlberg@nhm.ac.uk	English	Nature	Article	Final		Scopus	2-s2.0-0032558836
Ahlberg P.E., Johanson Z.	56545763900;57212074655;	Second tristichopterid (sarcopterygii, osteolepiformes) from the upper devonian of canowindra, New South Wales, Australia, and phylogeny of the tristichopteridae		1997	Journal of Vertebrate Paleontology	17	4		653	673		21	21	54	10.1080/02724634.1997.10011015	https://www.scopus.com/inward/record.uri?eid=2-s2.0-0031319870&doi=10.1080%2f02724634.1997.10011015&partnerID=40&md5=7af7464090badb987da9185619b7a154	Department of Palaeontology, The Natural History Museum, Cromwell Road, London, SW7 5BD, United Kingdom; MUCEP, School of Earth Sciences, Macquarie University, NSW, 2109, Australia; Palaeontology Section, Australian Museum, 6 College Street, Sydney South, NSW, 2000, Australia	Ahlberg, P.E., Department of Palaeontology, The Natural History Museum, Cromwell Road, London, SW7 5BD, United Kingdom; Johanson, Z., MUCEP, School of Earth Sciences, Macquarie University, NSW, 2109, Australia, Palaeontology Section, Australian Museum, 6 College Street, Sydney South, NSW, 2000, Australia				English	J. Vertebr. Paleontol.	Article	Final		Scopus	2-s2.0-0031319870
Ahlberg P.E., Johanson Z., Daeschler E.B.	56545763900;57212074655;6602303925;	The late devonian lungfish soederberghia (sarcopterygii, dipnoi) from Australia and North America, and its biogeographical implications		2001	Journal of Vertebrate Paleontology	21	1		1	12		12	12	43	10.1671/0272-4634(2001)021[0001:TLDLSS]2.0.CO;2	https://www.scopus.com/inward/record.uri?eid=2-s2.0-0035531142&doi=10.1671%2f0272-4634%282001%29021%5b0001%3aTLDLSS%5d2.0.CO%3b2&partnerID=40&md5=5cd9cdd5350991660bbf45f7708cf61a	Department of Palaeontology, The Natural History Museum, Cromwell Road, London, SW7 5BD, United Kingdom; Palaeontology Section, Australian Museum, 6 College Street, Sydney, NSW, 2010, Australia; Academy of Natural Sciences of Philadelphia, 1900 Benjamin Franklin Parkway, Philadelphia, PA, 19103, United States	Ahlberg, P.E., Department of Palaeontology, The Natural History Museum, Cromwell Road, London, SW7 5BD, United Kingdom; Johanson, Z., Palaeontology Section, Australian Museum, 6 College Street, Sydney, NSW, 2010, Australia; Daeschler, E.B., Academy of Natural Sciences of Philadelphia, 1900 Benjamin Franklin Parkway, Philadelphia, PA, 19103, United States				English	J. Vertebr. Paleontol.	Article	Final		Scopus	2-s2.0-0035531142
Ahlers N., Creecy J., Frankham G., Johnson R.N., Kotze A., Linacre A., McEwing R., Mwale M., Rovie-Ryan J.J., Sitam F., Webster L.M.I.	57195952319;55893911100;37055554300;8330842100;8607539700;6701572366;22980005900;25637789000;24073533900;55894691000;36154139800;	ÔForCytÕ DNA database of wildlife species		2017	Forensic Science International: Genetics Supplement Series	6			e466	e468		FLAG	3	13	10.1016/j.fsigss.2017.09.195	https://www.scopus.com/inward/record.uri?eid=2-s2.0-85030480684&doi=10.1016%2fj.fsigss.2017.09.195&partnerID=40&md5=d00af193819c2367b84a19c948516345	TRAFFIC, The Wildlife Trade Monitoring Network, David Attenborough Building, Cambridge, United Kingdom; University of Oklahoma, United States; Australian Centre for Wildlife Genomics, Australian Museum, Sydney, Australia; National Zoological Gardens of South Africa, South Africa; College of Science & Engineering, Flinders University, Australia; TRACE Wildlife Forensics Network, Edinburgh, United …	Ahlers, N., TRAFFIC, The Wildlife Trade Monitoring Network, David Attenborough Building, Cambridge, United Kingdom; Creecy, J., University of Oklahoma, United States; Frankham, G., Australian Centre for Wildlife Genomics, Australian Museum, Sydney, Australia; Johnson, R.N., Australian Centre for Wildlife Genomics, Australian Museum, Sydney, Australia; Kotze, A., National Zoological Gardens of Sou…	Illegal wildlife trade; Mitochondrial DNA; Quality control; Species identification; Standardised reference database; Wildlife crime; Wildlife forensics	mitochondrial DNA; Article; DNA sequence; forensic genetics; mitochondrial genome; nonhuman; priority journal; reference database; species identification; wildlife	McEwing, R.; TRACE Wildlife Forensics NetworkUnited Kingdom; email: ross.mcewing@tracenetwork.org	English	Forensic Sci. Int. Genet. Suppl. Ser.	Article	Final	All Open Access, Bronze	Scopus	2-s2.0-85030480684
Ahmadian R., Burghardt I., Shepherd U.L.	57214745016;8308448900;6603333837;	Embryonic development of the solar-powered nudibranch Phyllodesmium lizardensis (Gastropoda: Nudibranchia)		2016	Molluscan Research	36	4		285	289		5	5	2	10.1080/13235818.2016.1150770	https://www.scopus.com/inward/record.uri?eid=2-s2.0-84975275209&doi=10.1080%2f13235818.2016.1150770&partnerID=40&md5=880af25341cedd85a06c60af146fc8ad	University Honors College, University of New Mexico, Albuquerque, NM, United States; Australian Museum Research Institute, Sydney, NSW, Australia	Ahmadian, R., University Honors College, University of New Mexico, Albuquerque, NM, United States; Burghardt, I., Australian Museum Research Institute, Sydney, NSW, Australia; Shepherd, U.L., University Honors College, University of New Mexico, Albuquerque, NM, United States	Australia; Bayerxenia; Facelinidae; Heterobranchia; settlement; Symbiodinium; veliger larvae		Burghardt, I.; Australian Museum Research InstituteAustralia; email: ingo.burghardt@austmus.gov.au	English	Molluscan Res.	Article	Final		Scopus	2-s2.0-84975275209
Ahyong S.T.	6603782116;	A new mantis shrimp of the genus Chorisquilla Manning, 1969 from French Polynesia (Crustacea: Stomatopoda: Protosquillidae)		2002	Proceedings of the Biological Society of Washington	115	4		737	740		4	4	2		https://www.scopus.com/inward/record.uri?eid=2-s2.0-0037203515&partnerID=40&md5=728af2036d7af1c6feb1f5e39db368ed	Department of Marine Invertebrates, Australian Museum, 6 College St, Sydney, NSW 2010, Australia	Ahyong, S.T., Department of Marine Invertebrates, Australian Museum, 6 College St, Sydney, NSW 2010, Australia		crustacean; new species; taxonomy; French Polynesia; Chorisquilla; Crustacea; Dactylus; Decapoda (Crustacea); Mantis; Protosquillidae; Stomatopoda	Ahyong, S.T.; Department of Marine Invertebrates, 6 College St, Sydney, NSW 2010, Australia; email: shanea@austmus.gov.au	English	Proc. Biol. Soc. Wash.	Article	Final		Scopus	2-s2.0-0037203515
Ahyong S.T.	6603782116;	A new species and new records of stomatopoda from Hawaii		2002	Crustaceana	75	6		827	840		14	14	10	10.1163/156854002760289791	https://www.scopus.com/inward/record.uri?eid=2-s2.0-0036623345&doi=10.1163%2f156854002760289791&partnerID=40&md5=6cc9c75f01bff708f92147ce41c0026a	Department of Marine Invertebrates, Australian Museum, 6 College St., Sydney, NSW 2010, Australia	Ahyong, S.T., Department of Marine Invertebrates, Australian Museum, 6 College St., Sydney, NSW 2010, Australia		crustacean; geographical distribution; new record; new species; taxonomy; Pacific Ocean; United States; Alima; Crustacea; Decapoda (Crustacea); Hawaiia; Invertebrata; Stomatopoda	Ahyong, S.T.; Department of Marine Invertebrates, 6 College St., Sydney, NSW 2010, Australia; email: shanea@austmus.gov.au	English	Crustaceana	Article	Final		Scopus	2-s2.0-0036623345
Ahyong S.T.	6603782116;	A new species of Manningia (Crustacea: Stomatopoda) from Irian Jaya, Indonesia, with remarks on the genus		1997	Raffles Bulletin of Zoology	45	2		327	333		7	7	3		https://www.scopus.com/inward/record.uri?eid=2-s2.0-0031371057&partnerID=40&md5=7c82ba563ec886a0f2555a35c493ef36	Dept. of Marine Invertebrates, Australian Museum, 6 College St., Sydney, NSW 2000, Australia; School of Biological Sciences, University of New South Wales, Sydney, NSW 2052, Australia	Ahyong, S.T., Dept. of Marine Invertebrates, Australian Museum, 6 College St., Sydney, NSW 2000, Australia, School of Biological Sciences, University of New South Wales, Sydney, NSW 2052, Australia	Coronidopsis; Eurysquillidae; Irian Jaya; Manningia; New species		Ahyong, S.T.; Dept. of Marine Invertebrates, 6 College St., Sydney, NSW 2000, Australia; email: s.ahyong@unsw.edu.au	English	Raffles Bull. Zool.	Article	Final		Scopus	2-s2.0-0031371057
Ahyong S.T.	6603782116;	Biogeography of Australian marine invertebrates		2017	Handbook of Australasian Biogeography				81	99		19	19	3	10.1201/9781315373096	https://www.scopus.com/inward/record.uri?eid=2-s2.0-85051620588&doi=10.1201%2f9781315373096&partnerID=40&md5=041ede83ba1e8414d7e0728834ee33ad	Australian Museum, School of Biological, Earth and Environmental Sciences, University of New South Wales, Sydney, Australia	Ahyong, S.T., Australian Museum, School of Biological, Earth and Environmental Sciences, University of New South Wales, Sydney, Australia			Ahyong, S.T.; Australian Museum, Australia	English	Handbook of Australasian Biogeography	Book Chapter	Final		Scopus	2-s2.0-85051620588
Ahyong S.T.	6603782116;	Coral reef mantis shrimps from the vicinity of Sodwana Bay, South Africa (Crustacea: Stomatopoda)		2005	Proceedings of the Biological Society of Washington	118	1		158	164		7	7	3	10.2988/0006-324X(2005)118[158:CRMSFT]2.0.CO;2	https://www.scopus.com/inward/record.uri?eid=2-s2.0-18744374146&doi=10.2988%2f0006-324X%282005%29118%5b158%3aCRMSFT%5d2.0.CO%3b2&partnerID=40&md5=1335efa59b99c9cde070095ce29e7bf9	Department of Marine Invertebrates, Australian Museum, 6 College St., Sydney, NSW 2010, Australia	Ahyong, S.T., Department of Marine Invertebrates, Australian Museum, 6 College St., Sydney, NSW 2010, Australia		coral reef; new record; new species; Africa; Eastern Hemisphere; KwaZulu-Natal; Sodwana Bay; South Africa; Southern Africa; Sub-Saharan Africa; World; Anthozoa; Crustacea; Decapoda (Crustacea); Gonodactyloidea; Mantis; Stomatopoda	Ahyong, S.T.; Department of Marine Invertebrates, 6 College St., Sydney, NSW 2010, Australia; email: shanea@austmus.gov.au	English	Proc. Biol. Soc. Wash.	Article	Final		Scopus	2-s2.0-18744374146
Ahyong S.T.	6603782116;	Cymonomid crabs of the MAINBAZA Expedition (Decapoda: Brachyura)		2014	Zootaxa	3821	3		384	390		7	7	4	10.11646/zootaxa.3821.3.7	https://www.scopus.com/inward/record.uri?eid=2-s2.0-84903161569&doi=10.11646%2fzootaxa.3821.3.7&partnerID=40&md5=eb7a037492cada78b1494ca3da55a7c6	Australian Museum, 6 College St., Sydney, NSW 2010, Australia; School of Biological, Earth and Environmental Sciences, University of New South Wales, Kensington, NSW 2052, Australia	Ahyong, S.T., Australian Museum, 6 College St., Sydney, NSW 2010, Australia, School of Biological, Earth and Environmental Sciences, University of New South Wales, Kensington, NSW 2052, Australia	Crustacea; Cymonomidae; Cymonomus; Deep-sea crabs; Madagascar; Mozambique	anatomy and histology; animal; animal dispersal; animal structures; body size; Brachyura; classification; female; growth, development and aging; Madagascar; male; Mozambique; organ size; travel; Animal Distribution; Animal Structures; Animals; Body Size; Brachyura; Expeditions; Female; Madagascar; Male; Mozambique; Organ Size	Ahyong, S.T.; Australian Museum, 6 College St., Sydney, NSW 2010, Australia; email: shane.ahyong@austmus.gov.au	English	Zootaxa	Article	Final		Scopus	2-s2.0-84903161569
Ahyong S.T.	6603782116;	Deep-sea squat lobsters of the munidopsis serricornis complex in the indo-west pacific, with descriptions of six new species (Crustacea: Decapoda: Munidopsidae)		2014	Records of the Australian Museum	66	3		197	216		20	20	16	10.3853/j.2201-4349.66.2014.1630	https://www.scopus.com/inward/record.uri?eid=2-s2.0-84902994440&doi=10.3853%2fj.2201-4349.66.2014.1630&partnerID=40&md5=92afb66098b89855cb34e8a2119f0929	Australian Museum, 6 College Street, Sydney, NSW 2010, Australia; School of Biological, Earth and Environmental Sciences, University of New South Wales, Kensington, NSW 2052, Australia	Ahyong, S.T., Australian Museum, 6 College Street, Sydney, NSW 2010, Australia, School of Biological, Earth and Environmental Sciences, University of New South Wales, Kensington, NSW 2052, Australia	Anomura; Indian Ocean; Pacific Ocean; Seamounts; Subantarctic; Taxonomy		Ahyong, S.T.; Australian Museum, 6 College Street, Sydney, NSW 2010, Australia	English	Rec. Aust. Mus.	Article	Final	All Open Access, Bronze, Green	Scopus	2-s2.0-84902994440
Ahyong S.T.	6603782116;	Discovery of the sponge-associated caridean genus Paralebbeus in New Zealand and southeastern Australia: P. Pegasus sp. Nov. (Crustacea: Decapoda: Thoridae)		2019	Zootaxa	4652	2		375	383		9	9		10.11646/zootaxa.4652.2.10	https://www.scopus.com/inward/record.uri?eid=2-s2.0-85070247442&doi=10.11646%2fzootaxa.4652.2.10&partnerID=40&md5=4dda67d9609da3f6fb0a5edd1cdbff4c	Australian Museum Research Institute, Australian Museum, 1 William St., Sydney, NSW 2010, Australia; School of Biological, Earth and Environmental Sciences, University of New South Wales, Kensington, NSW 2052, Australia	Ahyong, S.T., Australian Museum Research Institute, Australian Museum, 1 William St., Sydney, NSW 2010, Australia, School of Biological, Earth and Environmental Sciences, University of New South Wales, Kensington, NSW 2052, Australia	Australia; Caridea; Deep-sea; New Zealand; Shrimp; Tasmania	animal; animal dispersal; animal structures; Australia; Decapoda (Crustacea); Indian Ocean; Japan; New Zealand; Animal Distribution; Animal Structures; Animals; Australia; Decapoda (Crustacea); Indian Ocean; Japan; New Zealand	Ahyong, S.T.; Australian Museum Research Institute, 1 William St., Australia; email: shane.ahyong@austmus.gov.au	English	Zootaxa	Article	Final		Scopus	2-s2.0-85070247442
Ahyong S.T.	6603782116;	Discovery of Viridotheres Manning, 1996 in the southwestern Pacific and first record of Discorsotheres camposi Ahyong, 2018 from New Caledonia (Crustacea: Brachyura: Pinnotheridae)		2020	Zootaxa	4763	3		429	434		6	6	3	10.11646/zootaxa.4763.3.7	https://www.scopus.com/inward/record.uri?eid=2-s2.0-85083262316&doi=10.11646%2fzootaxa.4763.3.7&partnerID=40&md5=b427455fb3ee89f042bcfa785e8321aa	Australian Museum, 1 William St., Sydney, NSW 2010, Australia; School of Biological Earth and Environmental Sciences, University of New South Wales, Kensington, NSW 2052, Australia	Ahyong, S.T., Australian Museum, 1 William St., Sydney, NSW 2010, Australia, School of Biological Earth and Environmental Sciences, University of New South Wales, Kensington, NSW 2052, Australia	Brachyura; Crustacea; Pinnotheridae	animal; Australia; bivalve; Brachyura; New Caledonia; Animals; Australia; Bivalvia; Brachyura; New Caledonia	AHYONG, S.T.; Australian Museum, 1 William St., Australia; email: shane.ahyong@austmus.gov.au	English	Zootaxa	Review	Final		Scopus	2-s2.0-85083262316
Ahyong S.T.	6603782116;	First Indonesian viridotheres manning, 1996, and redescription of male afropinnotheres dofleini manning, 1993, from South Africa (Decapoda, Pinnotheridae)		2019	Crustaceana	92	1		107	118		12	12	7	10.1163/15685403-00003855	https://www.scopus.com/inward/record.uri?eid=2-s2.0-85070553390&doi=10.1163%2f15685403-00003855&partnerID=40&md5=18bc485eace4b71def8b73ce14820e49	Marine Invertebrates, Australian Museum, 1 William St., Sydney, NSW 2010, Australia; School of Biological, Earth and Environmental Sciences, Kensington, NSW 2052, Australia	Ahyong, S.T., Marine Invertebrates, Australian Museum, 1 William St., Sydney, NSW 2010, Australia, School of Biological, Earth and Environmental Sciences, Kensington, NSW 2052, Australia		crab; male; morphology; museum; new record; new species; type specimen; Berlin; Germany; Indonesia; Japan; South Africa; Decapoda (Crustacea); Pinnotheridae	Ahyong, S.T.; Marine Invertebrates, 1 William St., Australia; email: Shane.Ahyong@austmus.gov.au	English	Crustaceana	Review	Final		Scopus	2-s2.0-85070553390
Ahyong S.T.	6603782116;	Munidopsis kareenae, a new species of seamount squat lobster from New Zealand with a key to the New Zealand species of Munidopsis (Crustacea: Decapoda: Munidopsidae)		2013	Zootaxa	3599	5		490	494		5	5	6	10.11646/zootaxa.3599.5.6	https://www.scopus.com/inward/record.uri?eid=2-s2.0-84878491052&doi=10.11646%2fzootaxa.3599.5.6&partnerID=40&md5=b8671aa6956d877cb7d884b18ba4f4c8	Australian Museum, 6 College St., Sydney, NSW 2010, Australia; School of Biological, Earth and Environmental Sciences, University of New South Wales, Kensington, NSW 2052, Australia	Ahyong, S.T., Australian Museum, 6 College St., Sydney, NSW 2010, Australia, School of Biological, Earth and Environmental Sciences, University of New South Wales, Kensington, NSW 2052, Australia	Anomura; Munidopsis; Seamount; Squat lobster; Taxonomy	animal; Anomura; article; classification; histology; male; New Zealand; Animals; Anomura; Male; New Zealand; Anomura; Crustacea; Decapoda (Crustacea); Galatheidae; Munidopsis	Ahyong, S.T.; Australian Museum, 6 College St., Sydney, NSW 2010, Australia; email: shane.ahyong@austmus.gov.au	English	Zootaxa	Article	Final		Scopus	2-s2.0-84878491052
Ahyong S.T.	6603782116;	Paramoguai kavieng, a new genus and species of camptandriid crab from Papua New Guinea (Crustacea: Brachyura)		2014	Zootaxa	3856	4		578	584		7	7	4	10.11646/zootaxa.3856.4.6	https://www.scopus.com/inward/record.uri?eid=2-s2.0-84906674361&doi=10.11646%2fzootaxa.3856.4.6&partnerID=40&md5=edd4bc4dcf6b4ae4eb0f9ae4ea9618d3	Australian Museum, 6 College St., Sydney, NSW 2010, Australia; School of Biological, Earth and Environmental Sciences, University of New South Wales, Kensington, NSW 2052, Australia	Ahyong, S.T., Australian Museum, 6 College St., Sydney, NSW 2010, Australia, School of Biological, Earth and Environmental Sciences, University of New South Wales, Kensington, NSW 2052, Australia	Camptandriidae; Decapoda; Kavieng; South-western Pacific	anatomy and histology; animal; animal dispersal; animal structures; body size; Brachyura; classification; ecosystem; female; growth, development and aging; male; organ size; Papua New Guinea; Animal Distribution; Animal Structures; Animals; Body Size; Brachyura; Ecosystem; Female; Male; Organ Size; Papua New Guinea	Ahyong, S.T.; Australian Museum, 6 College St., Sydney, NSW 2010, Australia; email: shane.ahyong@austmus.gov.au	English	Zootaxa	Article	Final		Scopus	2-s2.0-84906674361
Ahyong S.T.	6603782116;	Phylogenetic analysis of the Squilloidea (Crustacea:Stomatopoda)		2005	Invertebrate Systematics	19	3		189	208		20	20	27	10.1071/IS04037	https://www.scopus.com/inward/record.uri?eid=2-s2.0-23744457019&doi=10.1071%2fIS04037&partnerID=40&md5=6d2e59fe2d194ea4d9473bb64fbb9442	Department of Marine Invertebrates, Australian Museum, 6 College St, Sydney, NSW 2010, Australia	Ahyong, S.T., Department of Marine Invertebrates, Australian Museum, 6 College St, Sydney, NSW 2010, Australia	Harpiosquillidae; Phylogeny; Squillidae; Stomatopoda; Ursquillidae	cladistics; crustacean; dentition; morphology; phylogeny; Alima; Cloridopsis; Crustacea; Harpiosquilla; Squillidae; Squilloidea; Stomatopoda	Ahyong, S.T.; Department of Marine Invertebrates, 6 College St, Sydney, NSW 2010, Australia; email: shanea@austmus.gov.au	English	Invertebr. Syst.	Article	Final		Scopus	2-s2.0-23744457019
Ahyong S.T.	6603782116;	Phylogenetic analysis of the stomatopoda (Malacostraca)		1997	Journal of Crustacean Biology	17	4		695	715		21	21	39	10.2307/1549373	https://www.scopus.com/inward/record.uri?eid=2-s2.0-0030731476&doi=10.2307%2f1549373&partnerID=40&md5=c5e516580599919cf5ea9733872b452f	Centre for Evolutionary Research, Australian Museum, 6 College Street, Sydney, NSW 2000, Australia; School of Biological Sciences, University of New South Wales, Sydney, NSW 2052, Australia	Ahyong, S.T., Centre for Evolutionary Research, Australian Museum, 6 College Street, Sydney, NSW 2000, Australia, School of Biological Sciences, University of New South Wales, Sydney, NSW 2052, Australia		Bathysquillidae; Bathysquilloidea; Coronididae; Crustacea; Decapoda (Crustacea); Erythrosquilloidea; Gonodactyloidea; Heterosquillidae; Hoplocarida; Indosquillidae; Lysiosquilloidea; Malacostraca; Mantis; Parasquillidae; Squilloidea; Stomatopoda; Tetrasquillidae	Ahyong, S.T.; Centre for Evolutionary Research, 6 College Street, Sydney, NSW 2000, Australia; email: s.ahyong@unsw.edu.au	English	J. CRUSTACEAN BIOL.	Article	Final		Scopus	2-s2.0-0030731476
Ahyong S.T.	6603782116;	Phylogeny of the clawed lobsters (Crustacea: Decapoda: Homarida)		2006	Zootaxa		1109		1	14		14	14	18	10.11646/zootaxa.1109.1.1	https://www.scopus.com/inward/record.uri?eid=2-s2.0-33745303285&doi=10.11646%2fzootaxa.1109.1.1&partnerID=40&md5=5f01e7cf2513a84f07767eeb1b2208a1	Australian Museum, 6 College St, Sydney, NSW 2010, Australia; Marine Biodiversity and Biosecurity, NSIWA, Private Bag 14901, Kilbirnie, Wellington, New Zealand	Ahyong, S.T., Australian Museum, 6 College St, Sydney, NSW 2010, Australia, Marine Biodiversity and Biosecurity, NSIWA, Private Bag 14901, Kilbirnie, Wellington, New Zealand	Chilenophoberidae; Decapoda; Enoplometopoidea; Homarida; Lobster; Nephropidae; Nephropoidea; Phylogeny; Thaumastochelidae; Uncinidae	Crustacea; Decapoda (Crustacea); Enoplometopidae; Enoplometopoidea; Nephropidae; Nephropoidea; Oncopareia; Thaumastochelidae	Ahyong, S.T.; Marine Biodiversity and Biosecurity, Private Bag 14901, Kilbirnie, Wellington, New Zealand; email: shaneahyong@crustacea.net	English	Zootaxa	Article	Final		Scopus	2-s2.0-33745303285
Ahyong S.T.	6603782116;	Polychelid lobsters (Decapoda: Polychelida: Polychelidae) collected by the CIDARIS expeditions off central Queensland, with a summary of Australian and New Zealand distributions		2012	Memoirs of the Queensland Museum	56	1		1	7		7	7	8		https://www.scopus.com/inward/record.uri?eid=2-s2.0-84868088981&partnerID=40&md5=8ee453de3e8975704a91c33f82bfeead	Australian Museum, 6 College St., Sydney NSW 2010, Australia	Ahyong, S.T., Australian Museum, 6 College St., Sydney NSW 2010, Australia	Australia; Crustacea; Lobsters; New Zealand; Polychelidae; Queensland	barrier reef; continental shelf; continental slope; geographical distribution; lobster; new record; shelf sea; Australia; Coral Sea; Great Barrier Reef; New Zealand; Pacific Ocean; Queensland; Crustacea; Decapoda (Crustacea); lobster; Polychelidae; Stereomastis nana; Willemoesia forceps	Ahyong, S. T.; Australian Museum, 6 College St., Sydney NSW 2010, Australia; email: shane.ahyong@austmus.gov.au	English	Mem. Qld. Mus.	Article	Final		Scopus	2-s2.0-84868088981
Ahyong S.T.	6603782116;	Preliminary diagnoses of three new species of Tasmanian mountain shrimps, Anaspides Thomson, 1894 (Syncarida, Anaspidacea, Anaspididae)		2015	Zootaxa	3957	5		596	599		4	4	5	10.11646/zootaxa.3957.5.8	https://www.scopus.com/inward/record.uri?eid=2-s2.0-84930789570&doi=10.11646%2fzootaxa.3957.5.8&partnerID=40&md5=7c85fbcbfef11e06519828ad64587246	Australian Museum, 6 College St., Sydney, NSW 2010, Australia; School of Biological, Earth and Environmental Sciences, University of New South Wales, Kensington, NSW 2052, Australia	Ahyong, S.T., Australian Museum, 6 College St., Sydney, NSW 2010, Australia, School of Biological, Earth and Environmental Sciences, University of New South Wales, Kensington, NSW 2052, Australia		Anaspidacea; Anaspides; Anaspides tasmaniae; Anaspididae; Syncarida; anatomy and histology; animal; animal dispersal; animal structures; Australia; body size; classification; Decapoda (Crustacea); female; growth, development and aging; male; organ size; Animal Distribution; Animal Structures; Animals; Australia; Body Size; Decapoda (Crustacea); Female; Male; Organ Size	Ahyong, S.T.email: shane.ahyong@austmus.gov.au	English	Zootaxa	Letter	Final		Scopus	2-s2.0-84930789570
Ahyong S.T.	6603782116;	Range extension of two invasive crab species in eastern Australia: Carcinus maenas (Linnaeus) and Pyromaia tuberculata (Lockington)		2005	Marine Pollution Bulletin	50	4		460	462		3	3	16	10.1016/j.marpolbul.2005.02.003	https://www.scopus.com/inward/record.uri?eid=2-s2.0-17044365341&doi=10.1016%2fj.marpolbul.2005.02.003&partnerID=40&md5=7cc30b579a6c24a666072a5bed304ea9	Australian Museum, 6 College St., Sydney, NSW 2010, Australia	Ahyong, S.T., Australian Museum, 6 College St., Sydney, NSW 2010, Australia		crab; invasive species; range expansion; article; Australia; crab; Crustacea; information center; molecular recognition; nonhuman; water pollution; Carcinus maenas; Crustacea; Decapoda (Crustacea); Pyromaia tuberculata	Ahyong, S.T.; Australian Museum, 6 College St., Sydney, NSW 2010, Australia; email: shanea@austmus.gov.au	English	Mar. Pollut. Bull.	Article	Final		Scopus	2-s2.0-17044365341
Ahyong S.T.	6603782116;	Raysquilla Manningi, a new genus and species of Stomatopod from the Australian Northwest shelf	1	2000	Journal of Crustacean Biology	20	5		37	41		5	5	4	10.1163/1937240X-90000005	https://www.scopus.com/inward/record.uri?eid=2-s2.0-84938079485&doi=10.1163%2f1937240X-90000005&partnerID=40&md5=fc34a34672345a83603cf623afd2b269	Dept. of Marine Invertebrates, Australian Museum, 6 College Street, Sydney, NSW 2010, Australia; School of Biological Sciences, University of New South Wales, Sydney, NSW 2052, Australia	Ahyong, S.T., Dept. of Marine Invertebrates, Australian Museum, 6 College Street, Sydney, NSW 2010, Australia, School of Biological Sciences, University of New South Wales, Sydney, NSW 2052, Australia		Eurysquilla; Eurysquillidae; Stomatopoda	Ahyong, S.T.; Dept. of Marine Invertebrates, 6 College Street, Australia; email: shaneahyong@crustacea.net	English	J. Crustacean Biol.	Article	Final	All Open Access, Bronze	Scopus	2-s2.0-84938079485
Ahyong S.T.	6603782116;	Resolution of the identity of Pinnotheres latipes Hombron & Jacquinot, 1846 and description of a new species of Viridotheres Manning, 1996 (Decapoda: Brachyura: Pinnotheridae): Two symbionts of bivalve molluscs		2020	Journal of Crustacean Biology	40	6		879	886		8	8	2	10.1093/jcbiol/ruaa059	https://www.scopus.com/inward/record.uri?eid=2-s2.0-85100121037&doi=10.1093%2fjcbiol%2fruaa059&partnerID=40&md5=58104def967e988109ba6ec22e455c4c	Australian Museum Research Institute, 1 William Street, Sydney, NSW 2010, Australia; School of Biological, Earth & Environmental Sciences, University of New South Wales, Kensington, NSW 2052, Australia	Ahyong, S.T., Australian Museum Research Institute, 1 William Street, Sydney, NSW 2010, Australia, School of Biological, Earth & Environmental Sciences, University of New South Wales, Kensington, NSW 2052, Australia	Commensalism; Indian Ocean; Indo-West Pacific region; Pea crabs; Symbiosis		Ahyong, S.T.; Australian Museum Research Institute, 1 William Street, Australia	English	J. Crustacean Biol.	Review	Final		Scopus	2-s2.0-85100121037
Ahyong S.T.	6603782116;	Results of the comprehensive marine biodiversity survey international workshops 2012 and 2013: Stomatopod crustacea		2016	Raffles Bulletin of Zoology	2016	Part II		455	469		15	15	7		https://www.scopus.com/inward/record.uri?eid=2-s2.0-84978394012&partnerID=40&md5=f02fec864459196dab4a6ce92c55116b	Australian Museum, 1 William St, Sydney, NSW 2010, Australia; School of Biological, Earth & Environmental Sciences, University of New South Wales, Kensington, NSW 2052, Australia	Ahyong, S.T., Australian Museum, 1 William St, Sydney, NSW 2010, Australia, School of Biological, Earth & Environmental Sciences, University of New South Wales, Kensington, NSW 2052, Australia			Ahyong, S.T.; Australian Museum, 1 William St, Australia	English	Raffles Bull. Zool.	Article	Final		Scopus	2-s2.0-84978394012
Ahyong S.T.	6603782116;	Revision of ostracotheres H. Milne Edwards, 1853 (crustacea: Brachyura: Pinnotheridae)		2018	Raffles Bulletin of Zoology	66			538	571		34	34	9		https://www.scopus.com/inward/record.uri?eid=2-s2.0-85064983964&partnerID=40&md5=d0b0c5cea01a986c731292d3dad44ab2	Australian Museum Research Institute, 1 William Street, Sydney, NSW 2010, Australia; School of Biological, Earth & Environmental Sciences, University of New South WalesNSW 2052, Australia	Ahyong, S.T., Australian Museum Research Institute, 1 William Street, Sydney, NSW 2010, Australia, School of Biological, Earth & Environmental Sciences, University of New South WalesNSW 2052, Australia	Decapoda; Indo-West Pacific; Pea crab; Pinnotheridae		Ahyong, S.T.; Australian Museum Research Institute, 1 William Street, Australia; email: shane.ahyong@austmus.gov.au	English	Raffles Bull. Zool.	Article	Final		Scopus	2-s2.0-85064983964
Ahyong S.T.	6603782116;	Stomatopod crustacea of the Austral and Gambier Islands, French Polynesia		2017	Zootaxa	4286	4		555	564		10	10	2	10.11646/zootaxa.4286.4.8	https://www.scopus.com/inward/record.uri?eid=2-s2.0-85021809430&doi=10.11646%2fzootaxa.4286.4.8&partnerID=40&md5=3c9a9c3c6ff5e5cbcfafb77a307b9ef7	Australian Museum, 1 William St., Sydney, NSW 2010, Australia; School of Biological, Earth and Environmental Sciences, University of New South Wales, Kensington, NSW 2052, Australia	Ahyong, S.T., Australian Museum, 1 William St., Sydney, NSW 2010, Australia, School of Biological, Earth and Environmental Sciences, University of New South Wales, Kensington, NSW 2052, Australia	Mantis shrimp; Stomatopoda		Ahyong, S.T.; Australian Museum, 1 William St., Australia; email: shane.ahyong@austmus.gov.au	English	Zootaxa	Article	Final		Scopus	2-s2.0-85021809430
Ahyong S.T.	6603782116;	Stomatopod Crustacea of the KUMEJIMA 2009 Expedition, Japan		2012	Zootaxa		3367		232	251		20	20	12	10.11646/zootaxa.3367.1.22	https://www.scopus.com/inward/record.uri?eid=2-s2.0-84863570632&doi=10.11646%2fzootaxa.3367.1.22&partnerID=40&md5=d953739db4aedb964b2c1aa59a5fa117	Australian Museum, 6 College St., Sydney, NSW 2010, Australia	Ahyong, S.T., Australian Museum, 6 College St., Sydney, NSW 2010, Australia	Alima; Australia; Gonodactylellus; Japan; KUME; Mantis shrimp; Ryukyus; Stomatopoda	Alima; Crustacea; Decapoda (Crustacea); Gonodactylellus; Hoplocarida; Mantis; Stomatopoda	Ahyong, S.T.; Australian Museum, 6 College St., Sydney, NSW 2010, Australia; email: shane.ahyong@austmus.gov.au	English	Zootaxa	Conference Paper	Final	All Open Access, Green	Scopus	2-s2.0-84863570632
Ahyong S.T.	6603782116;	Stomatopoda from the philippines collected by the AURORA 2007 expedition (Eurysquilloidea, Lysiosquilloidea and Gonodactyloidea)		2010	Crustaceana Monographs	14			101	113		13	13	4	10.1163/9789047427759_004	https://www.scopus.com/inward/record.uri?eid=2-s2.0-84966356692&doi=10.1163%2f9789047427759_004&partnerID=40&md5=3c25fb3fc56c058c9db340d273e6a010	Australian Museum, 6 College St., Sydney, NSW 2010, Australia	Ahyong, S.T., Australian Museum, 6 College St., Sydney, NSW 2010, Australia			Ahyong, S.T.; Australian Museum, 6 College St., Australia; email: Shane.Ahyong@austmus.gov.au	English	Crustaceana Monogr.	Review	Final		Scopus	2-s2.0-84966356692
Ahyong S.T.	6603782116;	The cymonomid crabs of New Zealand and Australia (Crustacea: Brachyura: Cyclodorripoida)		2019	Records of the Australian Museum	71	2		33	69		37	37	3	10.3853/j.2201-4349.71.2019.1682	https://www.scopus.com/inward/record.uri?eid=2-s2.0-85066039452&doi=10.3853%2fj.2201-4349.71.2019.1682&partnerID=40&md5=0357e712f99cb838c5122e4d5d20531c	Australian Museum Research Institute, Australian Museum, 1 William Street, Sydney, NSW 2010, Australia; School of Biological, Earth and Environmental Sciences, University of New South WalesNSW 2052, Australia	Ahyong, S.T., Australian Museum Research Institute, Australian Museum, 1 William Street, Sydney, NSW 2010, Australia, School of Biological, Earth and Environmental Sciences, University of New South WalesNSW 2052, Australia	Australia; Crustacea; Cymonomidae; Cymonomus; Deep-sea; New Zealand		Ahyong, S.T.; Australian Museum Research Institute, 1 William Street, Australia; email: shane.ahyong@austmus.gov.au	English	Rec. Aust. Mus.	Article	Final	All Open Access, Gold, Green	Scopus	2-s2.0-85066039452
Ahyong S.T.	6603782116;	The marine fauna of new zealand: Mantis shrimps (crustacea: Stomatopoda)		2012	NIWA Biodiversity Memoirs		125		1	111		111	111	20		https://www.scopus.com/inward/record.uri?eid=2-s2.0-84863571859&partnerID=40&md5=c0c622cbd224d60f312a20f100a39ebf	Marine Invertebrates Australian Museum, 6 College St, Sydney, NSW 2010, Australia	Ahyong, S.T., Marine Invertebrates Australian Museum, 6 College St, Sydney, NSW 2010, Australia	Australia; Bathysquillidae; Biodiversity; Colubrisquilla; Crustacea; Gonodactylidae; Hemisquillidae; Mantis shrimps; New genera; New species; New Zealand; Odontodactylidae; Pariliacantha; Protosquillidae; Squillidae; Stomatopoda; Systematics; Tasman Sea; Taxonomy; Tetrasquillidae	Amphora laevis laevis; Bathysquillidae; Bathysquilloidea; Crustacea; Gonodactylellus; Gonodactylidae; Gonodactyloidea; Haptosquilla; Hemisquilla; Hemisquillidae; Heterosquilla; Heterosquilla tricarinata; Hoplocarida; Lysiosquilloidea; Odontodactylidae; Oratosquilla oratoria; Protosquillidae; Squillidae; Squilloidea; Stomatopoda; Tetrasquillidae; Tridentata	Ahyong, S.T.; Marine Invertebrates Australian Museum, 6 College St, Australia	English	NIWA Biodiversity Mem.	Article	Final		Scopus	2-s2.0-84863571859
Ahyong S.T.	6603782116;	The Tasmanian mountain shrimps, Anaspides Thomson, 1894 (Crustacea, Syncarida, Anaspididae)		2016	Records of the Australian Museum	68	7		313	364		52	52	10	10.3853/j.2201-4349.68.2016.1669	https://www.scopus.com/inward/record.uri?eid=2-s2.0-85039432028&doi=10.3853%2fj.2201-4349.68.2016.1669&partnerID=40&md5=e15e383e1b5aec60d3901e7220e2701c	Australian Museum Research Institute, Australian Museum, 1 William Street, Sydney, NSW 2010, Australia; School of Biological, Earth and Environmental Sciences, University of New South WalesNSW 2052, Australia	Ahyong, S.T., Australian Museum Research Institute, Australian Museum, 1 William Street, Sydney, NSW 2010, Australia, School of Biological, Earth and Environmental Sciences, University of New South WalesNSW 2052, Australia	Anaspidacea; Anaspides; Crustacea; Freshwater; Shrimp; Tasmania		Ahyong, S.T.; Australian Museum Research Institute, 1 William Street, Australia; email: shane.ahyong@austmus.gov.au	English	Rec. Aust. Mus.	Article	Final	All Open Access, Bronze, Green	Scopus	2-s2.0-85039432028
Ahyong S.T., Alonso-Zarazaga M.A.	6603782116;6508257767;	Anaspidesidae, a new family for syncarid crustaceans formerly placed in Anaspididae Thomson, 1893		2017	Records of the Australian Museum	69	4		257	258		2	2	5	10.3853/j.2201-4349.69.2017.1680	https://www.scopus.com/inward/record.uri?eid=2-s2.0-85039413013&doi=10.3853%2fj.2201-4349.69.2017.1680&partnerID=40&md5=3aca4c74d5d89d0692dff59c1103279c	Australian Museum Research Institute, Australian Museum, 1 William Street, Sydney, NSW 2010, Australia; School of Biological, Earth and Environmental Sciences, University of New South WalesNSW 2052, Australia; Depto. de Biodiversidad y Biolog’a Evolutiva, Museo Nacional de Ciencias Naturales (CSIC), JosŽ GutiŽrrez Abascal 2, Madrid, E-28006, Spain	Ahyong, S.T., Australian Museum Research Institute, Australian Museum, 1 William Street, Sydney, NSW 2010, Australia, School of Biological, Earth and Environmental Sciences, University of New South WalesNSW 2052, Australia; Alonso-Zarazaga, M.A., Depto. de Biodiversidad y Biolog’a Evolutiva, Museo Nacional de Ciencias Naturales (CSIC), JosŽ GutiŽrrez Abascal 2, Madrid, E-28006, Spain	Anaspidacea; Anaspididae; Anaspidinae; Crustacea; Freshwater; Nomenclature; Tasmania		Ahyong, S.T.; Australian Museum Research Institute, 1 William Street, Australia; email: shane.ahyong@austmus.gov.au	English	Rec. Aust. Mus.	Review	Final	All Open Access, Bronze, Green	Scopus	2-s2.0-85039413013
Ahyong S.T., Andreakis N., Taylor J.	6603782116;7801563810;57208093996;	Mitochondrial phylogeny of the deep-sea squat lobsters, Munidopsidae (Galatheoidea)		2011	Zoologischer Anzeiger	250	4		367	377		11	11	25	10.1016/j.jcz.2011.06.005	https://www.scopus.com/inward/record.uri?eid=2-s2.0-80053262000&doi=10.1016%2fj.jcz.2011.06.005&partnerID=40&md5=aa0c6569bf947c10403447556926c86c	Australian Museum, 6 College St., Sydney, NSW 2010, Australia; Australian Institute of Marine Science, PMB 3, Townsville MC, QLD 4810, Australia; Museum Victoria, GPO Box 666, Melbourne, VIC 3001, Australia	Ahyong, S.T., Australian Museum, 6 College St., Sydney, NSW 2010, Australia; Andreakis, N., Australian Institute of Marine Science, PMB 3, Townsville MC, QLD 4810, Australia; Taylor, J., Museum Victoria, GPO Box 666, Melbourne, VIC 3001, Australia	Crustacea; Decapoda; Molecular phylogeny; Munidopsis; Squat lobster	deep-sea organism; lobster; mitochondrion; molecular analysis; morphology; phylogenetics; phylogeny; taxonomy; Crustacea; Decapoda (Crustacea); Galatheidae; Galatheoidea; Leiogalathea; Munidopsis	Ahyong, S.T.; Australian Museum, 6 College St., Sydney, NSW 2010, Australia; email: Shane.ahyong@austmus.gov.au	English	Zool. Anz.	Article	Final	All Open Access, Green	Scopus	2-s2.0-80053262000
Ahyong S.T., Baba K.	6603782116;25225229700;	Uroptychus michaeli (Decapoda, Chirostylidae), a new species of deep-water squat lobster from north-Western Australia and Taiwan		2017	Crustaceana	90	2022-10-07		799	806		8	8	2	10.1163/15685403-00003617	https://www.scopus.com/inward/record.uri?eid=2-s2.0-85029643813&doi=10.1163%2f15685403-00003617&partnerID=40&md5=6457847b3ed5b21cded36de28d47fcc3	Marine Invertebrates, Australian Museum, 1 William St., Sydney, NSW 2010, Australia; School of Biological, Earth and Environmental Sciences, Kensington, NSW 2052, Australia; Faculty of Education, Kumamoto University, 2-40-1 Kurokami, Kumamoto, 860-8555, Japan	Ahyong, S.T., Marine Invertebrates, Australian Museum, 1 William St., Sydney, NSW 2010, Australia, School of Biological, Earth and Environmental Sciences, Kensington, NSW 2052, Australia; Baba, K., Faculty of Education, Kumamoto University, 2-40-1 Kurokami, Kumamoto, 860-8555, Japan		lobster; morphology; new record; new species; taxonomy; Australia; Taiwan; Chirostylidae; Dactylus; Galatheidae; Uroptychus	Ahyong, S.T.; Marine Invertebrates, 1 William St., Australia; email: shane.ahyong@austmus.gov.au	English	Crustaceana	Article	Final		Scopus	2-s2.0-85029643813
Ahyong S.T., Baba K., MacPherson E., Poore G.C.B.	6603782116;25225229700;7005983021;6603835351;	A new classification of the Galatheoidea (Crustacea: Decapoda: Anomura)		2010	Zootaxa		2676		57	68		12	12	108	10.11646/zootaxa.2676.1.4	https://www.scopus.com/inward/record.uri?eid=2-s2.0-78649249722&doi=10.11646%2fzootaxa.2676.1.4&partnerID=40&md5=c3636f5451b37b8bade64229fc5de9ab	Australian Museum, 6 College St., Sydney, NSW 2010, Australia; Faculty of Education, Kumamoto University, 2-40-1 Kurokami, Kumamoto 860-8555, Japan; Centro de Estudios Avanzados de Blanes (CSIC), C. acc. Cala Sant Francesc 14, 17300 Blanes, Girona, Spain; Museum Victoria, GPO Box 666, Melbourne, VIC. 3001, Australia	Ahyong, S.T., Australian Museum, 6 College St., Sydney, NSW 2010, Australia; Baba, K., Faculty of Education, Kumamoto University, 2-40-1 Kurokami, Kumamoto 860-8555, Japan; MacPherson, E., Centro de Estudios Avanzados de Blanes (CSIC), C. acc. Cala Sant Francesc 14, 17300 Blanes, Girona, Spain; Poore, G.C.B., Museum Victoria, GPO Box 666, Melbourne, VIC. 3001, Australia	Classification; Galatheidae; Galatheoidea; Munididae fam. nov.; Munidopsidae; Phylogeny; Porcellanidae; Squat lobsters	Aeglidae; Anomura; Chirostylidae; Crustacea; Decapoda (Crustacea); Galatheidae; Galatheoidea; Porcellanidae	Ahyong, S. T.; Australian Museum, 6 College St., Sydney, NSW 2010, Australia; email: shane.ahyong@austmus.gov.au	English	Zootaxa	Article	Final	All Open Access, Bronze, Green	Scopus	2-s2.0-78649249722
Ahyong S.T., Boyko C.B.	6603782116;7004070461;	Rhopalione kali sp. Nov., first known epicaridean parasite on the Malaysian pinnotherid crab, Serenotheres besutensis (Serne, 1967)		2019	Zootaxa	4590	2		283	288		6	6		10.11646/zootaxa.4590.2.5	https://www.scopus.com/inward/record.uri?eid=2-s2.0-85064978999&doi=10.11646%2fzootaxa.4590.2.5&partnerID=40&md5=eb444c549068eec7b1f3b0cfb61ecf49	Australian Museum Research Institute, Australian Museum, 1 William Street, Sydney, NSW 2010, Australia; School of Biological, Earth and Environmental Sciences, University of New South WalesNSW 2052, Australia; Division of Invertebrate Zoology, American Museum of Natural History, Central Park West @ 79th Street, New York, NY 10024, United States; Department of Biology, Hofstra University, Hempstea…	Ahyong, S.T., Australian Museum Research Institute, Australian Museum, 1 William Street, Sydney, NSW 2010, Australia, School of Biological, Earth and Environmental Sciences, University of New South WalesNSW 2052, Australia; Boyko, C.B., Division of Invertebrate Zoology, American Museum of Natural History, Central Park West @ 79th Street, New York, NY 10024, United States, Department of Biology, H…	Bopyridae; Crab parasite; Isopoda; Malaysia; Pinnotheridae; South China Sea	animal; Brachyura; Far East; female; Isopoda; Madagascar; Malaysia; male; New Zealand; parasite; Animals; Brachyura; Far East; Female; Isopoda; Madagascar; Malaysia; Male; New Zealand; Parasites		English	Zootaxa	Article	Final		Scopus	2-s2.0-85064978999
Ahyong S.T., Brown D.E.	6603782116;56122038700;	New species and new records of polychelidae from Australia (Crustacea: Decapoda)		2002	Raffles Bulletin of Zoology	50	1		53	79		27	27	16		https://www.scopus.com/inward/record.uri?eid=2-s2.0-0037199239&partnerID=40&md5=e2ef97262c9865ba4a97705be4c9a695	Australian Museum, 6 College Street, Sydney, NSW 2010, Australia	Ahyong, S.T., Australian Museum, 6 College Street, Sydney, NSW 2010, Australia; Brown, D.E., Australian Museum, 6 College Street, Sydney, NSW 2010, Australia	Australia; Crustacea; Decapoda; New species; Pentacheles; Polycheles; Polychelidae	Crustacea; Nanus; Polycheles; Polychelidae	Ahyong, S.T.; Australian Museum, 6 College Street, Sydney, NSW 2010, Australia	English	Raffles Bull. Zool.	Article	Final		Scopus	2-s2.0-0037199239
Ahyong S.T., Brown D.E.	6603782116;56122038700;	New species of Cymonomus from southeastern Australia (Brachyura, Cymonomidae) with a key to the Indo-West Pacific species		2002	Crustaceana	75	11		1363	1374		12	12	7	10.1163/156854002321629790	https://www.scopus.com/inward/record.uri?eid=2-s2.0-0038539552&doi=10.1163%2f156854002321629790&partnerID=40&md5=f44428be1d8a0753c75d8509d258f78e	Australian Museum, 6 College St, Sydney, NSW 2010, Australia	Ahyong, S.T., Australian Museum, 6 College St, Sydney, NSW 2010, Australia; Brown, D.E., Australian Museum, 6 College St, Sydney, NSW 2010, Australia		identification key; new species; taxonomy; Australia; Brachyura; Crustacea; Cymonomidae; Cymonomus; Invertebrata; Kapala	Ahyong, S.T.; Australian Museum, 6 College St, Sydney, NSW 2010, Australia	English	Crustaceana	Article	Final		Scopus	2-s2.0-0038539552
Ahyong S.T., Caldwell R.L.	6603782116;7201636026;	The mantis shrimps of the genus Raoulserenea		2017	Journal of Crustacean Biology	37	5		608	614		7	7	1	10.1093/jcbiol/rux060	https://www.scopus.com/inward/record.uri?eid=2-s2.0-85030762253&doi=10.1093%2fjcbiol%2frux060&partnerID=40&md5=f939cabd8aaca6670ab08640b714341a	Australian Museum Research Institute, Australian Museum, 1 William Street, Sydney, NSW 2010, Australia; School of Biological, Earth and Environmental Sciences, University of New South WalesNSW 2052, Australia; Department of Integrative Biology, University of California at Berkeley, Berkeley, CA 94720-3140, United States	Ahyong, S.T., Australian Museum Research Institute, Australian Museum, 1 William Street, Sydney, NSW 2010, Australia, School of Biological, Earth and Environmental Sciences, University of New South WalesNSW 2052, Australia; Caldwell, R.L., Department of Integrative Biology, University of California at Berkeley, Berkeley, CA 94720-3140, United States	coral reefs; new species; taxonomy		Ahyong, S.T.; Australian Museum Research Institute, 1 William Street, Australia; email: shane.ahyong@austmus.gov.au	English	J. Crustacean Biol.	Article	Final	All Open Access, Bronze	Scopus	2-s2.0-85030762253
Ahyong S.T., Caldwell R.L., Erdmann M.V.	6603782116;7201636026;7102615072;	Collecting and processing stomatopods		2017	Journal of Crustacean Biology	37	1		109	114		6	6	9	10.1093/jcbiol/ruw005	https://www.scopus.com/inward/record.uri?eid=2-s2.0-85021829810&doi=10.1093%2fjcbiol%2fruw005&partnerID=40&md5=aef625cbaf10f977c04b6388e6436c6a	Australian Museum, 1 William St., Sydney, NSW 2010, Australia; Department of Integrative Biology, University of California, Berkeley, CA 94720-3140, United States; Conservation International, University of Auckland, Thomas Building 110, Auckland, 3 Symonds St., New Zealand; School of Biological, Earth and Environmental Sciences, University of New South Wales, Kensington, NSW 2052, Australia	Ahyong, S.T., Australian Museum, 1 William St., Sydney, NSW 2010, Australia, School of Biological, Earth and Environmental Sciences, University of New South Wales, Kensington, NSW 2052, Australia; Caldwell, R.L., Department of Integrative Biology, University of California, Berkeley, CA 94720-3140, United States; Erdmann, M.V., Conservation International, University of Auckland, Thomas Building 11…	coral reefs; ecology; field methods; mantis shrimps; Stomatopoda		Ahyong, S.T.; Australian Museum, 1 William St., Australia; email: Shane.Ahyong@austmus.gov.au	English	J. Crustacean Biol.	Article	Final		Scopus	2-s2.0-85021829810
Ahyong S.T., Chan T.-Y.	6603782116;35228585000;	Polychelid lobsters of Taiwan (Decapoda: Polychelidae)		2004	Raffles Bulletin of Zoology	52	1		171	182		12	12	22		https://www.scopus.com/inward/record.uri?eid=2-s2.0-4544370857&partnerID=40&md5=643cf04d1282e5919a2a462d41f6b5d6	Australian Museum, 6 College Street, Sydney, NSW 2010, Australia; Institute of Marine Biology, National Taiwan Ocean University, Keelung, Taiwan	Ahyong, S.T., Australian Museum, 6 College Street, Sydney, NSW 2010, Australia; Chan, T.-Y., Institute of Marine Biology, National Taiwan Ocean University, Keelung, Taiwan	Crustacea; Decapoda; New records; Polychelidae; Taiwan	Crustacea; Invertebrata; lobster; Polycheles; Polycheles typhlops; Polychelidae; Typhlops	Chan, T.-Y.; Institute of Marine Biology, , Keelung, Taiwan	English	Raffles Bull. Zool.	Article	Final		Scopus	2-s2.0-4544370857
Ahyong S.T., Chan T.-Y., Bouchet P.	6603782116;35228585000;7006076259;	Mighty claws: A new genus and species of lobster from the Philippine deep sea (Crustacea, Decapoda, Nephropidae) [Les pinces de la terreur: Un nouveau genre et une nouvelle espce de langoustine du bathyal des Philippines (Crustacea, Decapoda, Nephropidae)]		2010	Zoosystema	32	3		525	535		11	11	11	10.5252/z2010n3a11	https://www.scopus.com/inward/record.uri?eid=2-s2.0-77957823619&doi=10.5252%2fz2010n3a11&partnerID=40&md5=c855c02802d3bc9115ea3097e32af8fc	Australian Museum, 6 College St., Sydney, NSW 2010, Australia; Institute of Marine Biology, National Taiwan Ocean University, 2 Pei Ning Road, Keelung, Taiwan; MusŽum national d'Histoire naturelle, DŽpartement SystŽmatique et ƒvolution, Case postale 51, 57 rue Cuvier, F-75231 Paris cedex 05, France	Ahyong, S.T., Australian Museum, 6 College St., Sydney, NSW 2010, Australia; Chan, T.-Y., Institute of Marine Biology, National Taiwan Ocean University, 2 Pei Ning Road, Keelung, Taiwan; Bouchet, P., MusŽum national d'Histoire naturelle, DŽpartement SystŽmatique et ƒvolution, Case postale 51, 57 rue Cuvier, F-75231 Paris cedex 05, France	Census of marine life; Crustacea; Decapoda; Deep water; Lobster; Nephropidae; New genus; New species; Philippines	Crustacea; Decapoda (Crustacea); Nephropidae; Thaumastocheles; Thaumastochelopsis; Uropoda	Ahyong, S.T.; Australian Museum, 6 College St., Sydney, NSW 2010, Australia; email: shane.ahyong@austmus.gov.au	French	Zoosystema	Article	Final	All Open Access, Green	Scopus	2-s2.0-77957823619
Ahyong S.T., Chan T.-Y., Laio Y.J.	6603782116;35228585000;6504667887;	A new stomatopod (Crustacea: Malacostraca) of the genus Harpiosquilla Holthuis, 1964 from Taiwan and Australia		1999	Proceedings of the Biological Society of Washington	111	4		929	935		7	7	1		https://www.scopus.com/inward/record.uri?eid=2-s2.0-0033599119&partnerID=40&md5=8cf103c3f7abca3da711509ca8beddf3	Department of Marine Invertebrates, Australian Museum, 6 College St., Sydney South, NSW 2000, Australia; School of Biological Sciences, University of New South Wales, Sydney, NSW 2052, Australia; Institute of Marine Biology, National Taiwan Ocean University, Keelung, Taiwan	Ahyong, S.T., Department of Marine Invertebrates, Australian Museum, 6 College St., Sydney South, NSW 2000, Australia; Chan, T.-Y., School of Biological Sciences, University of New South Wales, Sydney, NSW 2052, Australia; Laio, Y.J., Institute of Marine Biology, National Taiwan Ocean University, Keelung, Taiwan		Carinae; Crustacea; Harpiosquilla; Malacostraca; Stomatopoda; Uropoda	Ahyong, S.T.; Department of Marine Invertebrates, 6 College St, Sydney South, NSW 2000, Australia	English	Proc. Biol. Soc. Wash.	Article	Final		Scopus	2-s2.0-0033599119
Ahyong S.T., Chan T.-Y., Liao Y.J.	6603782116;35228585000;55213754600;	Oratosquillina manningi, a new species of stomatopod from Taiwan and Australia		2000	Journal of Crustacean Biology	20	2 SPEC. ISS.		42	47		6	6	2		https://www.scopus.com/inward/record.uri?eid=2-s2.0-0034211044&partnerID=40&md5=99f08f9f9a63f459440f9cca0646f39a	Dept. of Marine Invertebrates, Australian Museum, 6 College St., Sydney, NSW 2010, Australia; School of Biological Sciences, University of New South Wales, Sydney, NSW 2052, Australia; Institute of Marine Biology, National Taiwan Ocean University, Keelung, Taiwan	Ahyong, S.T., Dept. of Marine Invertebrates, Australian Museum, 6 College St., Sydney, NSW 2010, Australia, School of Biological Sciences, University of New South Wales, Sydney, NSW 2052, Australia; Chan, T.-Y., Institute of Marine Biology, National Taiwan Ocean University, Keelung, Taiwan; Liao, Y.J., Institute of Marine Biology, National Taiwan Ocean University, Keelung, Taiwan		Oratosquillina; Oratosquillina manningi; Oratosquillina microps	Ahyong, S.T.; Department of Marine Invertebrates, 6 College St., Sydney, NSW 2010, Australia; email: shaneahyong@crustacea.net	English	J. Crustacean Biol.	Article	Final		Scopus	2-s2.0-0034211044
Ahyong S.T., Charbonnier S., Garassino A.	6603782116;13409819100;6603335317;	Squilla taulinanus n. sp. (Crustacea, Stomatopoda, Squillidae) from the Burdigalian (Miocene) of Taulignan, south-eastern France		2013	Boletin de la Sociedad Geologica Mexicana	65	2		213	217		5	5	4	10.18268/BSGM2013v65n2a2	https://www.scopus.com/inward/record.uri?eid=2-s2.0-84894620892&doi=10.18268%2fBSGM2013v65n2a2&partnerID=40&md5=3573a75723837f282808eb45b15929f8	Department of Marine Invertebrates, Australian Museum, 6 College Street, Sydney NSW 2010, Australia; School of Biological, Environmental and Earth Sciences, University of New South Wales, NSW 2052, Australia; MusŽum National d'Histoire Naturelle, Paris, France; DŽpartement Histoire de la Terre, UMR 7207 CNRS, Centre de Recherche sur la PalŽobiodiversitŽ et les PalŽoenvironnements, Case postale 38…	Ahyong, S.T., Department of Marine Invertebrates, Australian Museum, 6 College Street, Sydney NSW 2010, Australia, School of Biological, Environmental and Earth Sciences, University of New South Wales, NSW 2052, Australia; Charbonnier, S., MusŽum National d'Histoire Naturelle, Paris, France, DŽpartement Histoire de la Terre, UMR 7207 CNRS, Centre de Recherche sur la PalŽobiodiversitŽ et les PalŽo…	Burdigalian; Crustacea; France; Miocene; Squillidae; Stomatopoda			English	Bol. Soc. Geol. Mex.	Article	Final	All Open Access, Gold	Scopus	2-s2.0-84894620892
Ahyong S.T., Chen H., Ng P.K.L.	6603782116;7501612623;7201377002;	Pleistacantha stilipes, a new species of spider crab from the South China Sea (Decapoda: Brachyura: Majidae)		2005	Zootaxa		822		1	10		10	10	8	10.11646/zootaxa.822.1.1	https://www.scopus.com/inward/record.uri?eid=2-s2.0-33745097153&doi=10.11646%2fzootaxa.822.1.1&partnerID=40&md5=9b2b55217e2d9965ed0dbeb735bcba8d	Department of Marine Invertebrates, Australian Museum, 6 College St., Sydney, NSW 2010, Australia; Institute of Oceanology, Chinese Academy of Sciences, 7 Nan-Hai Rd., Qingdao 266071, China; Raffles Museum of Biodiversity Research, Department of Biological Sciences, National University of Singapore, Kent Ridge, Singapore 119260, Singapore	Ahyong, S.T., Department of Marine Invertebrates, Australian Museum, 6 College St., Sydney, NSW 2010, Australia; Chen, H., Institute of Oceanology, Chinese Academy of Sciences, 7 Nan-Hai Rd., Qingdao 266071, China; Ng, P.K.L., Raffles Museum of Biodiversity Research, Department of Biological Sciences, National University of Singapore, Kent Ridge, Singapore 119260, Singapore	Brachyura; Decapoda; Majidae; New species; Pleistacantha stilipes; South China Sea; Taxonomy	Araneae; Brachyura; Decapoda (Crustacea); Majidae; Stilipes	Ahyong, S.T.; Department of Marine Invertebrates, 6 College St., Sydney, NSW 2010, Australia; email: shanea@austmus.gov.au	English	Zootaxa	Article	Final		Scopus	2-s2.0-33745097153
Ahyong S.T., Chu K.H., Chan T.Y., Chen Q.C.	6603782116;7402453508;35228585000;7406334739;	Stomatopoda of the Zhujiang estuary between Hong Kong and Macau		1999	Crustaceana	72	1		37	54		18	18	8	10.1163/156854099502844	https://www.scopus.com/inward/record.uri?eid=2-s2.0-0033057360&doi=10.1163%2f156854099502844&partnerID=40&md5=4607b2fb596b0108bb36e0c63e400842	Department of Marine Invertebrates, Australian Museum, 6 College St., Sydney, NSW 2000, Australia; School of Biological Sciences, University of New South Wales, Sydney, NSW 2052, Australia; Department of Biology, Chinese University of Hong Kong, Shatin, N.T., Hong Kong; Institute of Marine Biology, National Taiwan Ocean University, Keelung, Taiwan; S. China Sea Institute of Oceanology, Chinese Ac…	Ahyong, S.T., Department of Marine Invertebrates, Australian Museum, 6 College St., Sydney, NSW 2000, Australia, School of Biological Sciences, University of New South Wales, Sydney, NSW 2052, Australia; Chu, K.H., Department of Biology, Chinese University of Hong Kong, Shatin, N.T., Hong Kong; Chan, T.Y., Institute of Marine Biology, National Taiwan Ocean University, Keelung, Taiwan; Chen, Q.C.,…		Clorida decorata; Cloridopsis aquilonaris; Cloridopsis scorpio; Harpiosquilla raphidea	Ahyong, S.T.; Department of Marine Invertebrates, 6 College St., Sydney, NSW 2000, Australia	English	Crustaceana	Article	Final		Scopus	2-s2.0-0033057360
Ahyong S.T., Ebach M.C.	6603782116;6602166846;	First occurrence of a subfossil stomatopod crustacean from Australia		1999	Alcheringa	23	3		227	228		2	2	1	10.1080/03115519908619518	https://www.scopus.com/inward/record.uri?eid=2-s2.0-33645194091&doi=10.1080%2f03115519908619518&partnerID=40&md5=e088384e60e7f0096b5d0b7a58f7568e	Department of Marine Invertebrates, Australian Museum, 6 College Street, Sydney South, NSW, 2000, Australia; School of Biological Sciences, University of New South Wales, NSW, 2052, Australia; Division of Earth and Environmental Sciences, Australian Museum, 6 College Street, Sydney South, NSW, 2000, Australia; School of Geosciences, University of Sydney, NSW, 2006, Australia	Ahyong, S.T., Department of Marine Invertebrates, Australian Museum, 6 College Street, Sydney South, NSW, 2000, Australia, School of Biological Sciences, University of New South Wales, NSW, 2052, Australia; Ebach, M.C., Division of Earth and Environmental Sciences, Australian Museum, 6 College Street, Sydney South, NSW, 2000, Australia, School of Geosciences, University of Sydney, NSW, 2006, Aust…			Ahyong, S.T.; Department of Marine Invertebrates, 6 College Street, Sydney South, NSW, 2000, Australia; email: s.ahyong@student.unsw.edu.au	English	Alcheringa	Article	Final		Scopus	2-s2.0-33645194091
Ahyong S.T., Farrelly C.A.	6603782116;57198063033;	First Australian records of Ethusina (Crustacea: Decapoda: Ethusidae) and additional records from New Zealand		2018	Zootaxa	4486	2		161	168		8	8	1	10.11646/zootaxa.4486.2.5	https://www.scopus.com/inward/record.uri?eid=2-s2.0-85053879996&doi=10.11646%2fzootaxa.4486.2.5&partnerID=40&md5=d16ffb2dd1f3866df126175bd1293369	Australian Museum Research Institute, 1 William Street, Sydney, NSW 2010, Australia; School of Biological, Earth and Environmental Sciences, University of New South WalesNSW 2052, Australia; Museum Victoria, Melbourne, GPO Box 666, Melbourne, VIC 3001, Australia	Ahyong, S.T., Australian Museum Research Institute, 1 William Street, Sydney, NSW 2010, Australia, School of Biological, Earth and Environmental Sciences, University of New South WalesNSW 2052, Australia; Farrelly, C.A., Museum Victoria, Melbourne, GPO Box 666, Melbourne, VIC 3001, Australia	Australia; Brachyura; Crab; Deepwater; New Zealand; Seamount	animal; animal dispersal; Australia; Decapoda (Crustacea); female; male; New Zealand; Vanuatu; Animal Distribution; Animals; Australia; Decapoda (Crustacea); Female; Male; New Zealand; Vanuatu	Ahyong, S.T.; Australian Museum Research Institute, 1 William Street, Australia; email: shane.ahyong@austmus.gov.au	English	Zootaxa	Article	Final		Scopus	2-s2.0-85053879996
Ahyong S.T., Harling C.	6603782116;6603092835;	The phylogeny of the stomatopod crustacea		2000	Australian Journal of Zoology	48	6		607	642		36	36	57	10.1071/ZO00042	https://www.scopus.com/inward/record.uri?eid=2-s2.0-0034507339&doi=10.1071%2fZO00042&partnerID=40&md5=9ab21fbd5c3acdbb06d1ecc67f6db752	Dept. of Marine Invertebrates, Australian Museum, 6 College Street, Sydney, NSW 2010, Australia	Ahyong, S.T., Dept. of Marine Invertebrates, Australian Museum, 6 College Street, Sydney, NSW 2010, Australia; Harling, C., Dept. of Marine Invertebrates, Australian Museum, 6 College Street, Sydney, NSW 2010, Australia		crustacean; phylogeny; Crustacea; Decapoda (Crustacea); Eurysquillidae; Gonodactyloidea; Hoplocarida; Lysiosquilloidea; Mantis; Parasquillidae; Squilloidea; Stomatopoda; Unipeltata	Ahyong, S.T.; Dept. of Marine Invertebrates, 6 College Street, Sydney, NSW 2010, Australia	English	Aust. J. Zool.	Article	Final		Scopus	2-s2.0-0034507339
Ahyong S.T., Hwang H.-S., Kim W.	6603782116;57199843937;57217687255;	Review of the mantis shrimp genus Taku Manning, 1995 (Stomatopoda: Gonodactyloidea: Takuidae)		2018	Journal of Crustacean Biology	38	4		451	459		9	9	2	10.1093/jcbiol/ruy033	https://www.scopus.com/inward/record.uri?eid=2-s2.0-85053640262&doi=10.1093%2fjcbiol%2fruy033&partnerID=40&md5=7a97f993bb16ad872af0958695d0fa8a	Australian Museum Research Institute, 1 William Street, Sydney, NSW 2010, Australia; School of Biological, Earth and Environmental Sciences, University of New South Wales, Kensington, NSW 2052, Australia; School of Biological Sciences, Seoul National University, Seoul, 08826, South Korea	Ahyong, S.T., Australian Museum Research Institute, 1 William Street, Sydney, NSW 2010, Australia, School of Biological, Earth and Environmental Sciences, University of New South Wales, Kensington, NSW 2052, Australia; Hwang, H.-S., School of Biological Sciences, Seoul National University, Seoul, 08826, South Korea; Kim, W., School of Biological Sciences, Seoul National University, Seoul, 08826, …	Indo-West Pacific region; Korea; Taxonomy		Kim, W.; School of Biological Sciences, South Korea; email: wonkim@plaza.snu.ac.kr	English	J. Crustacean Biol.	Article	Final	All Open Access, Bronze	Scopus	2-s2.0-85053640262
Ahyong S.T., Komai T., Watanabe T.	6603782116;7102095076;57218979295;	First Viridotheres Manning, 1996, from Japan, with a key to the species (Decapoda, Brachyura, Pinnotheridae)		2012	Crustaceana Monographs	17			35	47		13	13	11		https://www.scopus.com/inward/record.uri?eid=2-s2.0-84878836292&partnerID=40&md5=62d5d6203100f7a77162b418003a542f	Australian Museum, 6 College St., Sydney, NSW 2010, Australia; Natural History Museum and Institute, Chiba, Chiba, 260-8682, Japan; Osaka Museum of Natural History, Osaka, Osaka, 546-0034, Japan	Ahyong, S.T., Australian Museum, 6 College St., Sydney, NSW 2010, Australia; Komai, T., Natural History Museum and Institute, Chiba, Chiba, 260-8682, Japan; Watanabe, T., Osaka Museum of Natural History, Osaka, Osaka, 546-0034, Japan			Ahyong, S.T.; Australian Museum, 6 College St., Australia; email: Shane.Ahyong@austmus.gov.au	English	Crustaceana Monogr.	Article	Final		Scopus	2-s2.0-84878836292
Ahyong S.T., Kumar A.B.	6603782116;7408039257;	First records of seven species of mantis shrimp from India (Crustacea: Stomatopoda)		2018	Zootaxa	4370	4		381	394		14	14	5	10.11646/zootaxa.4370.4.4	https://www.scopus.com/inward/record.uri?eid=2-s2.0-85040523115&doi=10.11646%2fzootaxa.4370.4.4&partnerID=40&md5=5683a6f6b99ef1f8d88efbd5fae5e847	Australian Museum Research Institute, 1 William St., Sydney, NSW 2010, Australia; School of Biological, Earth and Environmental Sciences, University of New South Wales, Kensington, NSW 2052, Australia; Department of Aquatic Biology and Fisheries, University of Kerala, Kariavattom, Thiruvananthapuram, Kerala, 695581, India	Ahyong, S.T., Australian Museum Research Institute, 1 William St., Sydney, NSW 2010, Australia, School of Biological, Earth and Environmental Sciences, University of New South Wales, Kensington, NSW 2052, Australia; Kumar, A.B., Department of Aquatic Biology and Fisheries, University of Kerala, Kariavattom, Thiruvananthapuram, Kerala, 695581, India	Indian Ocean; Lysiosquilloidea; Parasquilloidea; Squilloidea	animal; Crustacea; India; Animals; Crustacea; India	Ahyong, S.T.; Australian Museum Research Institute, 1 William St., Australia; email: shane.ahyong@austmus.gov.au	English	Zootaxa	Article	Final		Scopus	2-s2.0-85040523115
Ahyong S.T., Kupriyanova E., Burghardt I., Sun Y., Hutchings P.A., Capa M., Cox S.L.	6603782116;6701766448;8308448900;55737774800;35580139700;6601946008;57193691742;	Phylogeography of the invasive Mediterranean fan worm, Sabella spallanzanii (Gmelin, 1791), in Australia and New Zealand		2017	Journal of the Marine Biological Association of the United Kingdom	97	5		985	991		7	7	15	10.1017/S0025315417000261	https://www.scopus.com/inward/record.uri?eid=2-s2.0-85015844236&doi=10.1017%2fS0025315417000261&partnerID=40&md5=dd962473a99ae57c47ce1352d60d2d1b	Australian Museum Research Institute, Australian Museum, 1 William Street, Sydney, NSW 2010, Australia; School of Biological, Earth and Environmental Sciences, University of New South Wales, Kensington, NSW 2052, Australia; Department of Biological Sciences, Macquarie University, Sydney, NSW 2109, Australia; NTNU University Museum, Norwegian University of Science and Technology, Trondheim, NO-749…	Ahyong, S.T., Australian Museum Research Institute, Australian Museum, 1 William Street, Sydney, NSW 2010, Australia, School of Biological, Earth and Environmental Sciences, University of New South Wales, Kensington, NSW 2052, Australia; Kupriyanova, E., Australian Museum Research Institute, Australian Museum, 1 William Street, Sydney, NSW 2010, Australia, Department of Biological Sciences, Macqu…	Annelida; Australia; COI; invasive species; New Zealand; Polychaeta	annelid; enzyme; field survey; gene; genetic differentiation; invasive species; marine ecosystem; monitoring; native species; new record; pest species; phylogeography; polychaete; vessel; Australia; Botany Bay; Mediterranean Sea; New South Wales; New Zealand; Annelida; Polychaeta; Sabella spallanzanii	Ahyong, S.T.; Australian Museum Research Institute, 1 William Street, Australia; email: shane.ahyong@austmus.gov.au	English	J. Mar. Biol. Assoc. U.K.	Conference Paper	Final		Scopus	2-s2.0-85015844236
Ahyong S.T., Lai J.C.Y., Sharkey D., Colgan D.J., Ng P.K.L.	6603782116;13608621800;15063417700;7003528542;7201377002;	Phylogenetics of the brachyuran crabs (Crustacea: Decapoda): The status of Podotremata based on small subunit nuclear ribosomal RNA		2007	Molecular Phylogenetics and Evolution	45	2		576	586		11	11	106	10.1016/j.ympev.2007.03.022	https://www.scopus.com/inward/record.uri?eid=2-s2.0-34948883998&doi=10.1016%2fj.ympev.2007.03.022&partnerID=40&md5=84c37a70a181bbbcaa99e9b0e9abbde1	Biodiversity and Biosecurity, National Institute of Water and Atmospheric Research, Private Bag 14901 Kilbirnie, Wellington, New Zealand; School of Biological Sciences, National University of Singapore, Kent Ridge, Singapore; Australian Museum, 6 College Street, Sydney, NSW 2010, Australia	Ahyong, S.T., Biodiversity and Biosecurity, National Institute of Water and Atmospheric Research, Private Bag 14901 Kilbirnie, Wellington, New Zealand; Lai, J.C.Y., School of Biological Sciences, National University of Singapore, Kent Ridge, Singapore; Sharkey, D., Australian Museum, 6 College Street, Sydney, NSW 2010, Australia; Colgan, D.J., Australian Museum, 6 College Street, Sydney, NSW 2010…	18S; Brachyura; Crustacea; Cyclodorippoida; Decapoda; Dromiacea; Phylogeny; Podotremata; Raninoida	RNA 18S; animal; article; Bayes theorem; Brachyura; classification; genetics; histology; phylogeny; sequence analysis; Animals; Bayes Theorem; Brachyura; Phylogeny; RNA, Ribosomal, 18S; Sequence Analysis, RNA; Brachyura; Brachyuran; Crustacea; Decapoda (Crustacea); Dorippoidea; Dromiacea; Dromiidae; Eubrachyura; Hypoconcha; Majoidea; Raninoida	Ahyong, S.T.; Biodiversity and Biosecurity, Private Bag 14901 Kilbirnie, Wellington, New Zealand; email: s.ahyong@niwa.co.nz	English	Mol. Phylogenet. Evol.	Article	Final		Scopus	2-s2.0-34948883998
Ahyong S.T., Lee T.	6603782116;55501320100;	Charybdis moretonensis Rees & Stephenson, 1966, a junior synonym of Charybdis granulata (de Haan, 1833) (Crustacea: Decapoda: Brachyura)		2005	Zootaxa		1089		57	63		7	7	1	10.11646/zootaxa.1089.1.4	https://www.scopus.com/inward/record.uri?eid=2-s2.0-33745268841&doi=10.11646%2fzootaxa.1089.1.4&partnerID=40&md5=1ef3f044701cdeed6e021c2f08a76615	Australian Museum, 6 College St., Sydney, NSW 2010, Australia; Sydney Grammar School, College St., Darlinghurst, NSW 2010, Australia	Ahyong, S.T., Australian Museum, 6 College St., Sydney, NSW 2010, Australia; Lee, T., Sydney Grammar School, College St., Darlinghurst, NSW 2010, Australia	Australia; Charybdis granulata; Charybdis moretonensis; Portunidae; Synonym; Taxonomy	Brachyura; Charybdis granulata; Crustacea; Decapoda (Crustacea)	Ahyong, S.T.; Australian Museum, 6 College St., Sydney, NSW 2010, Australia; email: shanea@austmus.gov.au	English	Zootaxa	Article	Final		Scopus	2-s2.0-33745268841
Ahyong S.T., Lin C.-W.	6603782116;26027944900;	The mantis shrimp superfamily eurysquilloidea confirmed from Taiwan: Liusquilla Taiwanica gen. et sp. nov.		2020	Crustaceana	93	2022-12-11		1473	1482		10	10		10.1163/15685403-00003941	https://www.scopus.com/inward/record.uri?eid=2-s2.0-85097259409&doi=10.1163%2f15685403-00003941&partnerID=40&md5=f3de3bc14606c73a5b6d1b93654933e1	Marine Invertebrates, Australian Museum, 1 William St., Sydney, NSW 2010, Australia; School of Biological, Earth and Environmental Sciences, University of New South Wales, Kensington, NSW 2052, Australia; Department of Exhibition, National Museum of Marine Biology and Aquarium, 2 Houwan Road, Checheng, Pingtung, 944, Taiwan; Institute of Marine Biology, National Dong Hwa University, Hualien, 974,…	Ahyong, S.T., Marine Invertebrates, Australian Museum, 1 William St., Sydney, NSW 2010, Australia, School of Biological, Earth and Environmental Sciences, University of New South Wales, Kensington, NSW 2052, Australia; Lin, C.-W., Department of Exhibition, National Museum of Marine Biology and Aquarium, 2 Houwan Road, Checheng, Pingtung, 944, Taiwan, Institute of Marine Biology, National Dong Hwa…	Eurysquilloidea; Indo-West Pacific; Mantis shrimp; Stomatopoda	crustacean; identification method; morphology; new species; taxonomy; zoogeography; Taiwan; Dactylus; Eurysquillidae; Eurysquilloidea; Hoplocarida; Stomatopoda	Ahyong, S.T.; Marine Invertebrates, 1 William St., Australia; email: shane.ahyong@austmus.gov.au	English	Crustaceana	Article	Final		Scopus	2-s2.0-85097259409
Ahyong S.T., Low M.E.Y.	6603782116;36141948600;	Cancer (mantis) digitalis herbst, 1793, an objective synonym of oratosquillina quinquedentata (brooks, 1886): Neotype designation and reversal of precedence (crustacea: Stomatopoda: Squillidae)		2013	Zootaxa	3691	5		597	600		4	4		10.11646/zootaxa.3691.5.6	https://www.scopus.com/inward/record.uri?eid=2-s2.0-84880768752&doi=10.11646%2fzootaxa.3691.5.6&partnerID=40&md5=7a0f3efee9b824ef3f2a06db90b145e8	Australian Museum, 6 College St., Sydney, NSW 2010, Australia; Raffles Museum of Biodiversity Research, National University of Singapore, Block S6, Science Drive 2, Singapore 117546, Singapore	Ahyong, S.T., Australian Museum, 6 College St., Sydney, NSW 2010, Australia; Low, M.E.Y., Raffles Museum of Biodiversity Research, National University of Singapore, Block S6, Science Drive 2, Singapore 117546, Singapore		anatomy and histology; animal; animal structures; classification; Crustacea; female; Animal Structures; Animals; Crustacea; Female	Ahyong, S.T.; Australian Museum, 6 College St., Sydney, NSW 2010, Australia; email: shane.ahyong@austmus.gov.au	English	Zootaxa	Letter	Final		Scopus	2-s2.0-84880768752
Ahyong S.T., Low M.E.Y.	6603782116;36141948600;	Miyakella nom. nov., a replacement name for Miyakea Manning, 1995, (Crustacea: Stomatopoda: Squillidae), preoccupied by Miyakea Marumo, 1933 (Insecta: Lepidoptera: Crambidae)		2013	Zootaxa	3616	1		99	100		2	2	2	10.11646/zootaxa.3616.1.9	https://www.scopus.com/inward/record.uri?eid=2-s2.0-84878729771&doi=10.11646%2fzootaxa.3616.1.9&partnerID=40&md5=d1b8a9273cd19b592ddfb622d6cc9047	Australian Museum, 6 College St., Sydney, NSW 2010, Australia; Raffles Museum of Biodiversity Research, National University of Singapore, 6 Science Drive 2, Singapore 119260, Singapore; Department of Marine and Environmental Sciences, Graduate School of Engineering and Science, University of the Ryukyus, 1 Senbaru, Nishihara, Okinawa 903-0213, Japan	Ahyong, S.T., Australian Museum, 6 College St., Sydney, NSW 2010, Australia; Low, M.E.Y., Raffles Museum of Biodiversity Research, National University of Singapore, 6 Science Drive 2, Singapore 119260, Singapore, Department of Marine and Environmental Sciences, Graduate School of Engineering and Science, University of the Ryukyus, 1 Senbaru, Nishihara, Okinawa 903-0213, Japan		animal; classification; Crustacea; Lepidoptera; letter; Animals; Crustacea; Lepidoptera; Crambidae; Crustacea; Hexapoda; Insecta; Lepidoptera; Squillidae; Stomatopoda	Ahyong, S.T.; Australian Museum, 6 College St., Sydney, NSW 2010, Australia; email: shane.ahyong@austmus.gov.au	English	Zootaxa	Letter	Final		Scopus	2-s2.0-84878729771
AHYONG S.T., LOWRY J.K., ALONSO M., BAMBER R.N., BOXSHALL G.A., CASTRO P., GERKEN S., KARAMAN G.S., GOY J.W., JONES D.S., MELAND K., ROGERS D.C., SVAVARSSON J.	6603782116;7103012530;35204844800;7003348197;7005517485;7102781902;11239920600;14022894300;23984785300;27168730100;6505988524;7402048722;7004101219;	Animal biodiversity: An outline of higher-level classification and survey of taxonomic richness		2011	Zootaxa	3148			165	191		27	27	155	10.11646/zootaxa.3148.1.33	https://www.scopus.com/inward/record.uri?eid=2-s2.0-84966646862&doi=10.11646%2fzootaxa.3148.1.33&partnerID=40&md5=24a9cc3afc1ac9d6cfab8f76a708926e	Australian Museum, Sydney, Australia; Departament d'Ecologia, Universitat de Barcelona, Barcelona, Spain; ARTOO Marine Biology Consultants, Ocean Quay Marina, Southhampton, United Kingdom; Department of Zoology, The Natural History Museum, Cromwell Road, United Kingdom; Biological Sciences Department, California State Polytechnic University, Pomona, United States; Biological Sciences and Liberal …	AHYONG, S.T., Australian Museum, Sydney, Australia; LOWRY, J.K., Australian Museum, Sydney, Australia; ALONSO, M., Departament d'Ecologia, Universitat de Barcelona, Barcelona, Spain; BAMBER, R.N., ARTOO Marine Biology Consultants, Ocean Quay Marina, Southhampton, United Kingdom; BOXSHALL, G.A., Department of Zoology, The Natural History Museum, Cromwell Road, United Kingdom; CASTRO, P., Biologica…			Zhang, Z.-Q.; New Zealand Arthropod Collection, Private Bag, New Zealand; email: zhangz@landcareresearch.co.nz	English	Zootaxa	Article	Final		Scopus	2-s2.0-84966646862
Ahyong S.T., Manning R.B.	6603782116;7201726064;	Two new species of Erugosquilla from the Indo-West Pacific (Crustacea: Stomatopoda: Squillidae)		1998	Proceedings of the Biological Society of Washington	111	3		653	662		10	10	5		https://www.scopus.com/inward/record.uri?eid=2-s2.0-0032544824&partnerID=40&md5=cbc271de3c40dfd594a671c6b2fdbb59	Department of Marine Invertebrates, Australian Museum, 6 College Street, Sydney South, NSW, Australia; Department of Invertebrate Zoology, National Museum of Natural History, Smithsonian Institution, Washington, DC 20560-0163, United States	Ahyong, S.T., Department of Marine Invertebrates, Australian Museum, 6 College Street, Sydney South, NSW, Australia; Manning, R.B., Department of Invertebrate Zoology, National Museum of Natural History, Smithsonian Institution, Washington, DC 20560-0163, United States		crustacean; new species; Indian Ocean	Department of Marine Invertebrates, 6 College Street, Sydney South, NSW, Australia	English	Proc. Biol. Soc. Wash.	Article	Final		Scopus	2-s2.0-0032544824
Ahyong S.T., Manning R.B., Reed K.	6603782116;7201726064;7202812669;	Revision of Pseudosquillana Cappola & Manning, 1995 (Crustacea: Stomatopoda: Pseudosquillidae)		2000	Raffles Bulletin of Zoology	48	2		301	311		11	11	2		https://www.scopus.com/inward/record.uri?eid=2-s2.0-0034561190&partnerID=40&md5=42ebb1f13285278e45a739816b18ad7e	Department of Marine Invertebrates, Australian Museum, 6 College St., Sydney, NSW 2010, Australia; Department of Invertebrate Zoology, National Museum of Natural History, Smithsonian Instituton, Washington, DC 20560, United States	Ahyong, S.T., Department of Marine Invertebrates, Australian Museum, 6 College St., Sydney, NSW 2010, Australia; Manning, R.B., Department of Invertebrate Zoology, National Museum of Natural History, Smithsonian Instituton, Washington, DC 20560, United States; Reed, K., Department of Invertebrate Zoology, National Museum of Natural History, Smithsonian Instituton, Washington, DC 20560, United Sta…	Pseudosquillana; Pseudosquillidae; Stomatopoda; Taxonomy		Ahyong, S.T.; Department of Marine Invertebrates, 6 College St., Sydney, NSW 2010, Australia	English	Raffles Bull. Zool.	Article	Final		Scopus	2-s2.0-0034561190
Ahyong S.T., Mitra S., Ng P.K.L.	6603782116;57195837582;7201377002;	Cymonomid crabs from Southwestern Indonesia and redescription of cymonomus andamanicus alcock, 1905		2020	Raffles Bulletin of Zoology	68			62	69		8	8		10.26107/RBZ-2020-0007	https://www.scopus.com/inward/record.uri?eid=2-s2.0-85084429040&doi=10.26107%2fRBZ-2020-0007&partnerID=40&md5=40e76585ffe23e6de6f2f36917cd7e7f	Australian Museum Research Institute, 1 William Street, Sydney, NSW 2010, Australia; School of Biological, Earth & Environmental Sciences, University of New South WalesNSW 2052, Australia; Crustacea Division, Zoological Survey of India, Fire Proof Spirit Building, 27 J. L. Nehru Road, Kolkata, West Bengal 700016, India; Lee Kong Chian Natural History Museum, Faculty of Science, National Universit…	Ahyong, S.T., Australian Museum Research Institute, 1 William Street, Sydney, NSW 2010, Australia, School of Biological, Earth & Environmental Sciences, University of New South WalesNSW 2052, Australia; Mitra, S., Crustacea Division, Zoological Survey of India, Fire Proof Spirit Building, 27 J. L. Nehru Road, Kolkata, West Bengal 700016, India; Ng, P.K.L., Lee Kong Chian Natural History Museum, F…	Decapoda; Deep-water; Indian Ocean; New species; Taxonomy		Ahyong, S.T.; Australian Museum Research Institute, 1 William Street, Australia; email: shane.ahyong@austmus.gov.au	English	Raffles Bull. Zool.	Article	Final		Scopus	2-s2.0-85084429040
Ahyong S.T., Mitra S., Ng P.K.L.	6603782116;57195837582;7201377002;	Redescription of Echinoplax rubida alcock, 1895, a valid species of pleistacantha from the Andaman Sea (Crustacea: Brachyura: Oregoniidae)		2019	Raffles Bulletin of Zoology	67			391	395		5	5	2	10.26107/RBZ-2019-0030	https://www.scopus.com/inward/record.uri?eid=2-s2.0-85075598352&doi=10.26107%2fRBZ-2019-0030&partnerID=40&md5=3282d56e605bfcf365b58c385a7d1718	Australian Museum Research Institute, 1 William Street, Sydney, NSW 2010, Australia; Australia and School of Biological, Earth & Environmental Sciences, University of New South WalesNSW 2052, Australia; Zoological Survey of India, 27, J. L. Nehru Road, Kolkata, 700 016, India; Lee Kong Chian Natural History Museum, Faculty of Science, National University of Singapore, 2 Conservatory Drive, Singap…	Ahyong, S.T., Australian Museum Research Institute, 1 William Street, Sydney, NSW 2010, Australia, Australia and School of Biological, Earth & Environmental Sciences, University of New South WalesNSW 2052, Australia; Mitra, S., Zoological Survey of India, 27, J. L. Nehru Road, Kolkata, 700 016, India; Ng, P.K.L., Lee Kong Chian Natural History Museum, Faculty of Science, National University of Si…	Decapoda; India; Spider crab		Ahyong, S.T.; Australian Museum Research Institute, 1 William Street, Australia; email: shane.ahyong@austmus.gov.au	English	Raffles Bull. Zool.	Article	Final		Scopus	2-s2.0-85075598352
Ahyong S.T., Naiyanetr P.	6603782116;6603039453;	Revision of the Clorida latreillei species complex with description of a new species (Stomatopoda: Squillidae)		2000	Raffles Bulletin of Zoology	48	2		313	325		13	13	4		https://www.scopus.com/inward/record.uri?eid=2-s2.0-0034561311&partnerID=40&md5=f2f71ec12adf27a0b35264f2e720342a	Department of Marine Invertebrates, Australian Museum, 6 College St., Sydney, NSW 2010, Australia; Department of Biology, Faculty of Science, Chulalongkorn University, Bangkok, Thailand	Ahyong, S.T., Department of Marine Invertebrates, Australian Museum, 6 College St., Sydney, NSW 2010, Australia; Naiyanetr, P., Department of Biology, Faculty of Science, Chulalongkorn University, Bangkok, Thailand	Albolitura; Clorida latreillei; Squillidae; Stomatopoda; Taxonomy		Ahyong, S.T.; Department of Marine Invertebrates, 6 College St., Sydney, NSW 2010, Australia	English	Raffles Bull. Zool.	Article	Final		Scopus	2-s2.0-0034561311
Ahyong S.T., Ng P.K.L.	6603782116;7201377002;	Cyclodorippoid crabs from the Philippines collected by the PANGLAO 2004-2005 and AURORA 2007 expeditions		2011	Zoologischer Anzeiger	250	4		479	487		9	9	6	10.1016/j.jcz.2011.06.001	https://www.scopus.com/inward/record.uri?eid=2-s2.0-80053259442&doi=10.1016%2fj.jcz.2011.06.001&partnerID=40&md5=a1446a0a79580ca601c74f5e4e1fb8b1	Australian Museum, 6 College Street, Sydney, NSW 2010, Australia; Tropical Marine Science Institute, National University of Singapore, Kent Ridge, Singapore 117543, Singapore	Ahyong, S.T., Australian Museum, 6 College Street, Sydney, NSW 2010, Australia; Ng, P.K.L., Tropical Marine Science Institute, National University of Singapore, Kent Ridge, Singapore 117543, Singapore	Brachyura; Corycodus; Cyclodorippidae; Cyclodorippoidea; Cymonomidae; Cymonomus; Decapoda	crab; new record; new species; sexual dimorphism; taxonomy; Philippines; Brachyura; Cyclodorippidae; Cyclodorippoidea; Cymonomidae; Cymonomus; Cymonomus curvirostris; Decapoda (Crustacea)	Ahyong, S.T.; Australian Museum, 6 College Street, Sydney, NSW 2010, Australia; email: shane.ahyong@austmus.gov.au	English	Zool. Anz.	Article	Final	All Open Access, Green	Scopus	2-s2.0-80053259442
Ahyong S.T., Ng P.K.L.	6603782116;7201377002;	East Asian cymonomid crabs (Crustacea: Brachyura)		2017	Zoological Studies	56		24				FLAG	20	3	10.6620/ZS.2017.56-24	https://www.scopus.com/inward/record.uri?eid=2-s2.0-85027378726&doi=10.6620%2fZS.2017.56-24&partnerID=40&md5=7381812c26880852419ca809fdf5a733	Australian Museum, 1 William St, Sydney, NSW 2010, Australia; School of Biological, Earth and Environmental Sciences, University of New South Wales, Kensington, NSW 2052, Australia; Lee Kong Chian Natural History Museum, Faculty of Science, National University of Singapore, 2 Conservatory Drive, Singapore, 117377, Singapore	Ahyong, S.T., Australian Museum, 1 William St, Sydney, NSW 2010, Australia, School of Biological, Earth and Environmental Sciences, University of New South Wales, Kensington, NSW 2052, Australia; Ng, P.K.L., Lee Kong Chian Natural History Museum, Faculty of Science, National University of Singapore, 2 Conservatory Drive, Singapore, 117377, Singapore	Crab; Crustacea; Cymonomus; Japan; Seamount; South China Sea; Taiwan		Ahyong, S.T.; Australian Museum, 1 William St, Australia; email: shane.ahyong@austmus.gov.au	English	Zool. Stud.	Article	Final		Scopus	2-s2.0-85027378726
Ahyong S.T., Ng P.K.L.	6603782116;7201377002;	New species of pinnotherid crabs from Southeast Asia and Papua New Guinea (Crustacea: Decapoda: Brachyura)		2020	Zootaxa	4816	3		333	349		17	17	3	10.11646/zootaxa.4816.3.4	https://www.scopus.com/inward/record.uri?eid=2-s2.0-85090534849&doi=10.11646%2fzootaxa.4816.3.4&partnerID=40&md5=5c466c758f1db4ba6fc81df38144e0bb	Australian Museum Research Institute, School of Biological, University of New South Wales, Earth & Environmental Sciences, Australian Museum, 1 William Street, Sydney NSW 2010, Australia; Faculty of Science, National University of Singapore, Lee Kong Chian Natural History Museum, 2 Conservatory Drive117377, Singapore	Ahyong, S.T., Australian Museum Research Institute, School of Biological, University of New South Wales, Earth & Environmental Sciences, Australian Museum, 1 William Street, Sydney NSW 2010, Australia; Ng, P.K.L., Faculty of Science, National University of Singapore, Lee Kong Chian Natural History Museum, 2 Conservatory Drive117377, Singapore	Commensal; Indo-west pacific; Parasite; Pea crab; Pinnotheridae	animal; Brachyura; female; male; Papua New Guinea; Animals; Brachyura; Female; Male; Papua New Guinea		English	Zootaxa	Article	Final		Scopus	2-s2.0-85090534849
Ahyong S.T., Ng P.K.L.	6603782116;7201377002;	Review of Durckheimia and Xanthasia, with descriptions of two new genera (Decapoda: Brachyura: Pinnotheridae)		2005	Journal of Crustacean Biology	25	1		116	129		14	14	12	10.1651/C-2504	https://www.scopus.com/inward/record.uri?eid=2-s2.0-22144460589&doi=10.1651%2fC-2504&partnerID=40&md5=a762631b473a6651d1ae7721eb98adfd	Australian Museum, 6 College Street, Sydney, NSW 2010, Australia; Department of Biological Sciences, National University of Singapore, Kent Ridge, Singapore 119260, Singapore	Ahyong, S.T., Australian Museum, 6 College Street, Sydney, NSW 2010, Australia; Ng, P.K.L., Department of Biological Sciences, National University of Singapore, Kent Ridge, Singapore 119260, Singapore		Brachyura; Pinnotheridae	Ahyong, S.T.; Australian Museum, 6 College Street, Sydney, NSW 2010, Australia; email: shanea@austmus.gov.au	English	J. Crustacean Biol.	Article	Final	All Open Access, Bronze	Scopus	2-s2.0-22144460589
Ahyong S.T., Ng P.K.L.	6603782116;7201377002;	The species of Mathildella Guinot and Richer de Forges, 1981 and Neopilumnoplax Serne in Guinot, 1969 (Decapoda: Brachyura: Mathildellidae)		2016	Journal of Crustacean Biology	36	4		538	552		15	15	6	10.1163/1937240X-00002446	https://www.scopus.com/inward/record.uri?eid=2-s2.0-84976908755&doi=10.1163%2f1937240X-00002446&partnerID=40&md5=4ea2776b8c90587dacc7619576f1dc40	Australian Museum, 1 William St., Sydney, NSW 2010, Australia; School of Biological, Earth and Environmental Sciences, University of New South Wales, Kensington, NSW 2052, Australia; Lee Kong Chian Natural History Museum, National University of Singapore, Conservatory Drive, Singapore, 119260, Singapore	Ahyong, S.T., Australian Museum, 1 William St., Sydney, NSW 2010, Australia, School of Biological, Earth and Environmental Sciences, University of New South Wales, Kensington, NSW 2052, Australia; Ng, P.K.L., Lee Kong Chian Natural History Museum, National University of Singapore, Conservatory Drive, Singapore, 119260, Singapore	crabs; deep sea; new species Goneplacoidea; taxonomy		Ahyong, S.T.; Australian Museum, 1 William St., Australia; email: shane.ahyong@austmus.gov.au	English	J. Crustacean Biol.	Conference Paper	Final		Scopus	2-s2.0-84976908755
Ahyong S.T., Norrington S.F.	6603782116;6505589524;	Stomatopod crustacea of the Macleay Museum, university of Sydney		1997	Proceedings of the Linnean Society of New South Wales	1997	118		97	110		14	14	7		https://www.scopus.com/inward/record.uri?eid=2-s2.0-0013623310&partnerID=40&md5=8b58162eb1752061b6716747b78067a7	Department of Marine Invertebrates, Australian Museum, 6 College St., Sydney South 2000, Australia; Macleay Museum, University of Sydney 2006, Australia	Ahyong, S.T., Department of Marine Invertebrates, Australian Museum, 6 College St., Sydney South 2000, Australia; Norrington, S.F., Macleay Museum, University of Sydney 2006, Australia	Gonodactylaceus falcatus; Gonodactylinus viridis; Gonodactylus chiragra; Gonodactylus platysoma; Macleay; Pseudosquillana megalophthalma; Stomatopod	Alima; Crustacea; Gonodactylaceus; Gonodactylinus; Gonodactylinus viridis; Gonodactylus chiragra; Gonodactylus platysoma; Harpiosquilla; Lysiosquilla; Lysiosquillidae; Neogonodactylus; Odontodactylidae; Odontodactylus; Oratosquilla; Oratosquillina; Platysoma; Pseudosquilla; Pseudosquillidae; Squillidae; Stomatopoda; Takuidae	Department of Marine Invertebrates, 6 College St., Sydney South 2000, Australia	English	Proc. Linn. Soc. New S. Wales	Article	Final		Scopus	2-s2.0-0013623310
Ahyong S.T., O'Meally D.	6603782116;12763754900;	Phylogeny of the Decapoda reptantia: Resolution using three molecular loci and morphology		2004	Raffles Bulletin of Zoology	52	2		673	693		21	21	136		https://www.scopus.com/inward/record.uri?eid=2-s2.0-15944390295&partnerID=40&md5=ee224df54c95872e655db7ebc90a15b9	Australian Museum, 6 College St., Sydney, NSW 2010, Australia	Ahyong, S.T., Australian Museum, 6 College St., Sydney, NSW 2010, Australia; O'Meally, D., Australian Museum, 6 College St., Sydney, NSW 2010, Australia	Decapoda; Lineata new clade; Molecular; Morphology; Phylogeny; Reptantia	Anomura; Astacidea; Astacoidea; Brachyura; Dromiidae; Enoplometopidae; Enoplometopoidea; Enoplometopus; Galatheoidea; Glypheidae; lobster; Nephropidae; Paguroidea; Palinura; Polychelidae; Reptantia; Thalassinidea	Ahyong, S.T.; Australian Museum, 6 College St., Sydney, NSW 2010, Australia; email: shanea@austmus.gov.au	English	Raffles Bull. Zool.	Article	Final		Scopus	2-s2.0-15944390295
Ahyong S.T., Porter M.L., Caldwell R.L.	6603782116;7201467470;7201636026;	The leopard mantis shrimp, ankersquilla pardus, a new genus and species of eurysquillid from indo-west pacific coral reefs		2020	Records of the Australian Museum	72	1		1	8		8	8	1	10.3853/J.2201-4349.72.2020.1758	https://www.scopus.com/inward/record.uri?eid=2-s2.0-85090560831&doi=10.3853%2fJ.2201-4349.72.2020.1758&partnerID=40&md5=07e242e8b234468116e735ade0ac98d7	Australian Museum Research Institute, Australian Museum, 1 William Street, Sydney, NSW 2010, Australia; School of Biological, Earth and Environmental Sciences, University of New South WalesNSW 2052, Australia; Department of Biology, University of Hawaii at Manoa, Honolulu, HI 96822, United States; Department of Integrative Biology, University of California at Berkeley, Berkeley, CA 94720-3140, Un…	Ahyong, S.T., Australian Museum Research Institute, Australian Museum, 1 William Street, Sydney, NSW 2010, Australia, School of Biological, Earth and Environmental Sciences, University of New South WalesNSW 2052, Australia; Porter, M.L., Department of Biology, University of Hawaii at Manoa, Honolulu, HI 96822, United States; Caldwell, R.L., Department of Integrative Biology, University of Califor…	Crustacea; Eurysquillidae; Eurysquilloidea; French Polynesia; Indonesia; Stomatopoda		Ahyong, S.T.; Australian Museum Research Institute, 1 William Street, Australia; email: shane.ahyong@austmus.gov.au	English	Rec. Aust. Mus.	Article	Final	All Open Access, Green	Scopus	2-s2.0-85090560831
Ahyong S.T., Roterman C.N.	6603782116;54941263100;	Pristinaspinidae, A new family of cretaceous kiwaiform stem-lineage squat lobster (Anomura, Chirostyloidea)		2014	Scripta Geologica		147		125	153		29	29	5		https://www.scopus.com/inward/record.uri?eid=2-s2.0-84908110425&partnerID=40&md5=3b14a3c88be432be38d88f7f940a96e7	Australian Museum, 6 College St, Sydney, NSW 2010, Australia; School of Biological, Earth and Environmental Sciences, University of New South Wales, Kensington, NSW 2052, Australia; Department of Zoology, University of Oxford, South Parks Road, Oxford, OX1 3PS, United Kingdom	Ahyong, S.T., Australian Museum, 6 College St, Sydney, NSW 2010, Australia, School of Biological, Earth and Environmental Sciences, University of New South Wales, Kensington, NSW 2052, Australia; Roterman, C.N., Department of Zoology, University of Oxford, South Parks Road, Oxford, OX1 3PS, United Kingdom	fossil; Kiwa; Kiwaidae; Pristinaspina; Squat lobster	Cretaceous; fossil assemblage; lobster; morphology; paleontology; respiration; Alaska; United States; Anomura; Galatheidae	Ahyong, S.T.; Australian Museum, 6 College St, Australia	English	Scr. Geol.	Article	Final		Scopus	2-s2.0-84908110425
Ahyong S.T., Schnabel K.E., Baba K.	6603782116;7005647929;25225229700;	Southern high latitude squat lobsters: Galatheoidea and chirostyloidea from macquarie ridge with description of a new species of uroptychus		2015	Records of the Australian Museum	67	4		109	128		20	20	5	10.3853/j.2201-4349.67.2015.1640	https://www.scopus.com/inward/record.uri?eid=2-s2.0-84949229281&doi=10.3853%2fj.2201-4349.67.2015.1640&partnerID=40&md5=bba96e8565c65f022bb5864c98b4a664	Australian Museum, 6 College Street, Sydney, NSW 2010, Australia; School of Biological, Earth and Environmental Sciences, University of New South WalesNSW 2052, Australia; National Institute of Water and Atmospheric Research, Private Bag 14901 Kilbirnie, Wellington, New Zealand; Kumamoto University, Faculty of Education, 2-40-1 Kurokami, Kumamoto, 860-8555, Japan	Ahyong, S.T., Australian Museum, 6 College Street, Sydney, NSW 2010, Australia, School of Biological, Earth and Environmental Sciences, University of New South WalesNSW 2052, Australia; Schnabel, K.E., National Institute of Water and Atmospheric Research, Private Bag 14901 Kilbirnie, Wellington, New Zealand; Baba, K., Kumamoto University, Faculty of Education, 2-40-1 Kurokami, Kumamoto, 860-8555,…	Anomura; Chirostyloidea; Galatheoidea; Macquarie Ridge; New Zealand; Seamount; Southern Ocean			English	Rec. Aust. Mus.	Article	Final	All Open Access, Bronze, Green	Scopus	2-s2.0-84949229281
Ahyong S.T., Schwentner M., Richter S.	6603782116;33667822900;55666017800;	The Tasmanian lake shrimps, Paranaspides Smith, 1908 (Crustacea, Syncarida, Anaspidesidae)		2017	Records of the Australian Museum	69	4		259	275		17	17	3	10.3853/j.2201-4349.69.2017.1679	https://www.scopus.com/inward/record.uri?eid=2-s2.0-85039428076&doi=10.3853%2fj.2201-4349.69.2017.1679&partnerID=40&md5=b58a1495e0379a11afca0be891927db0	Australian Museum Research Institute, Australian Museum, 1 William Street, Sydney, NSW 2010, Australia; School of Biological, Earth and Environmental Sciences, University of New South WalesNSW 2052, Australia; Institut FŸr Biowissenschaften, Allgemeine und Spezielle Zoologie, UniversitŠt Rostock, Rostock, Germany; Centrum FŸr Naturkunde, UniversitŠt Hamburg, Hamburg, Germany	Ahyong, S.T., Australian Museum Research Institute, Australian Museum, 1 William Street, Sydney, NSW 2010, Australia, School of Biological, Earth and Environmental Sciences, University of New South WalesNSW 2052, Australia; Schwentner, M., Institut FŸr Biowissenschaften, Allgemeine und Spezielle Zoologie, UniversitŠt Rostock, Rostock, Germany, Centrum FŸr Naturkunde, UniversitŠt Hamburg, Hamburg,…	Anaspidacea; Crustacea; Freshwater; Paranaspides; Shrimp; Tasmania		Ahyong, S.T.; Australian Museum Research Institute, 1 William Street, Australia; email: shane.ahyong@austmus.gov.au	English	Rec. Aust. Mus.	Review	Final	All Open Access, Bronze, Green	Scopus	2-s2.0-85039428076
Ahyong S.T., Tan S.H.E.E., Low M.E.Y., Macpherson E.	6603782116;7403366440;36141948600;7005983021;	Cancer strigosus Linnaeus, 1760: neotype selection, its identification with Cancer cancharus Linnaeus, 1758, and reversal of precedence (Crustacea: Decapoda: Galatheidae)		2017	Zootaxa	4323	3		440	444		5	5		10.11646/zootaxa.4323.3.12	https://www.scopus.com/inward/record.uri?eid=2-s2.0-85037034253&doi=10.11646%2fzootaxa.4323.3.12&partnerID=40&md5=09d2562a31f342d3238d9c9caa7e2cda	Australian Museum Research Institute, Australian Museum, 1 William St, Sydney, NSW 2010, Australia; Lee Kong Chian Natural History Museum, National University of Singapore, 2 Conservatory Drive, Singapore, 117377, Singapore; Centre dÕEstudis Avanats de Blanes (CEAB-CSIC), C. acc. Cala San Fracesc 14, Blanes, Girona, 17300, Spain	Ahyong, S.T., Australian Museum Research Institute, Australian Museum, 1 William St, Sydney, NSW 2010, Australia; Tan, S.H.E.E., Lee Kong Chian Natural History Museum, National University of Singapore, 2 Conservatory Drive, Singapore, 117377, Singapore; Low, M.E.Y., Lee Kong Chian Natural History Museum, National University of Singapore, 2 Conservatory Drive, Singapore, 117377, Singapore; Macpher…			Ahyong, S.T.; Australian Museum Research Institute, 1 William St, Australia; email: shane.ahyong@austmus.gov.au	English	Zootaxa	Letter	Final		Scopus	2-s2.0-85037034253
Ahyong S.T., Taylor J., Mccallum A.W.	6603782116;57208093996;36476612900;	New species and new records of deepwater munidid squat lobsters from north-western Australia: Onconida, Bathymunida, Crosnierita, Plesionida and Torbenella		2013	Zootaxa	3734	1		23	37		15	15	2	10.11646/zootaxa.3734.1.3	https://www.scopus.com/inward/record.uri?eid=2-s2.0-84887265729&doi=10.11646%2fzootaxa.3734.1.3&partnerID=40&md5=2376bd486d48f9f64b64af9e7af2da89	Australian Museum, 6 College St., Sydney, NSW 2010, Australia; School of Biological, Earth and Environmental Sciences, University of New South Wales, Kensington, NSW 2052, Australia; Museum Victoria, GPO Box 666, Melbourne, VIC 3001, Australia	Ahyong, S.T., Australian Museum, 6 College St., Sydney, NSW 2010, Australia, School of Biological, Earth and Environmental Sciences, University of New South Wales, Kensington, NSW 2052, Australia; Taylor, J., Museum Victoria, GPO Box 666, Melbourne, VIC 3001, Australia; Mccallum, A.W., Museum Victoria, GPO Box 666, Melbourne, VIC 3001, Australia	Anomura; Australia; Bathymunida; Crosnierita and Plesionida; Crustacea; Decapoda; Key; Munididae; New species; Onconida; Squat lobster; Taxonomy; Western Australia	animal; animal dispersal; animal structures; Anomura; article; Australia; classification; ecosystem; female; histology; male; Animal Distribution; Animal Structures; Animals; Anomura; Ecosystem; Female; Male; Western Australia	Australian Museum, 6 College St., Sydney, NSW 2010, Australia	English	Zootaxa	Article	Final		Scopus	2-s2.0-84887265729
Ahyong S.T., Wassenberg T.J.	6603782116;6603812197;	The rare mantis shrimp Areosquilla indica (Hansen, 1976) (Crustacea, Stomatopoda) from the Great Barrier Reef: First Australian records of the genus and species		2015	Zootaxa	4000	4		492	496		5	5	1	10.11646/zootaxa.4000.4.8	https://www.scopus.com/inward/record.uri?eid=2-s2.0-84939524627&doi=10.11646%2fzootaxa.4000.4.8&partnerID=40&md5=f499b61d713c6aec60d48dce0a6ab3c5	Australian Museum, 6 College St., Sydney, NSW 2010, Australia; School of Biological, Earth and Environmental Sciences, University of New South Wales, Sydney, Australia; 10 Joseph Place, Ormiston, QLD 4160, Australia	Ahyong, S.T., Australian Museum, 6 College St., Sydney, NSW 2010, Australia, School of Biological, Earth and Environmental Sciences, University of New South Wales, Sydney, Australia; Wassenberg, T.J., 10 Joseph Place, Ormiston, QLD 4160, Australia	Australia; Great Barrier Reef; Queensland; Squillidae	Crustacea; Hoplocarida; Squillidae; Stomatopoda; anatomy and histology; animal; animal dispersal; animal structures; Australia; body size; classification; Crustacea; ecosystem; female; growth, development and aging; male; organ size; Animal Distribution; Animal Structures; Animals; Australia; Body Size; Crustacea; Ecosystem; Female; Male; Organ Size		English	Zootaxa	Article	Final		Scopus	2-s2.0-84939524627
Ahyong S.T., Webber W.R., Chan T.-Y.	6603782116;7005662410;35228585000;	Thymops takedai, a new species of deepwater lobster from the Southwest Atlantic Ocean with additional records of 'thymopine' lobsters (Decapoda, Nephropidae)		2012	Crustaceana Monographs	17			49	61		13	13	3		https://www.scopus.com/inward/record.uri?eid=2-s2.0-84948140337&partnerID=40&md5=9fda292561dda87a900d3f2ca97789b0	Australian Museum, 6 College St., Sydney, NSW 2010, Australia; Museum of New Zealand Te Papa Tongarewa, P.O. Box 467, Wellington, New Zealand; Institute of Marine Biology, Center of Excellence for Marine Bioenviroment and Biotechnology, National Taiwan Ocean University, Keelung, 20224, Taiwan	Ahyong, S.T., Australian Museum, 6 College St., Sydney, NSW 2010, Australia; Webber, W.R., Museum of New Zealand Te Papa Tongarewa, P.O. Box 467, Wellington, New Zealand; Chan, T.-Y., Institute of Marine Biology, Center of Excellence for Marine Bioenviroment and Biotechnology, National Taiwan Ocean University, Keelung, 20224, Taiwan			Ahyong, S.T.; Australian Museum, 6 College St., Australia; email: Shane.Ahyong@austmus.gov.au	English	Crustaceana Monogr.	Article	Final		Scopus	2-s2.0-84948140337
Ahyong S.T., Windsor A.M.	6603782116;35294086400;	Hyastenus baru, a new species of spider crab from indonesia (brachyura, majoidea, epialtidae) with a key to the species of hyastenus		2013	Crustaceana	86	6		718	727		10	10	3	10.1163/15685403-00003202	https://www.scopus.com/inward/record.uri?eid=2-s2.0-84885592572&doi=10.1163%2f15685403-00003202&partnerID=40&md5=a5f4f45b4d4182d430bbf934c7af6906	Australian Museum, 6 College Street, Sydney, NSW 2010, Australia	Ahyong, S.T., Australian Museum, 6 College Street, Sydney, NSW 2010, Australia; Windsor, A.M., Australian Museum, 6 College Street, Sydney, NSW 2010, Australia		crab; deep water; morphology; new species; taxonomy; zoogeography; Indonesia; Kei Besar; Kei Islands; Maluku [Indonesia]	Ahyong, S.T.; Australian Museum, 6 College Street, Sydney, NSW 2010, Australia; email: amwindsor@gmail.com	English	Crustaceana	Article	Final	All Open Access, Green	Scopus	2-s2.0-84885592572
Akankunda T., To H., Rodriguez Lopez C., Leijs R., Hogendoorn K.	57215426735;57215435508;16639938000;6603032346;6602158196;	A method to generate multilocus barcodes of pinned insect specimens using MiSeq		2020	Molecular Ecology Resources	20	3		692	705		14	14	1	10.1111/1755-0998.13143	https://www.scopus.com/inward/record.uri?eid=2-s2.0-85080876839&doi=10.1111%2f1755-0998.13143&partnerID=40&md5=df9176910bb165c16ba651e4941cb5ff	School of Agriculture, Food and Wine, The University of Adelaide, Adelaide, SA, Australia; The Bioinformatics Hub, The University of Adelaide, Adelaide, SA, Australia; Environmental Epigenetics and Genetics Group, Department of Horticulture, College of Agriculture, Food and Environment, University of Kentucky, Lexington, KY, United States; South Australian Museum, North Terrace, Adelaide, SA, Aus…	Akankunda, T., School of Agriculture, Food and Wine, The University of Adelaide, Adelaide, SA, Australia; To, H., The Bioinformatics Hub, The University of Adelaide, Adelaide, SA, Australia, Centre of Integrative Genetics, Norwegian University of Life Sciences, s, Norway; Rodriguez Lopez, C., School of Agriculture, Food and Wine, The University of Adelaide, Adelaide, SA, Australia, Environmental…	insect collections; MiSeq; multilocus barcoding; pinned specimens	animal; bee; biology; DNA barcoding; DNA sequence; genetics; high throughput sequencing; polymerase chain reaction; procedures; Animals; Bees; Computational Biology; DNA Barcoding, Taxonomic; High-Throughput Nucleotide Sequencing; Polymerase Chain Reaction; Sequence Analysis, DNA	Hogendoorn, K.; School of Agriculture, Australia; email: katja.hogendoorn@adelaide.edu.au	English	Mol. Ecol. Resour.	Article	Final		Scopus	2-s2.0-85080876839
Akerman K.	15838723200;	'You keep it - we are christians here': Repatriation of the secret sacred where indigenous world-views have changed		2010	The Long Way Home: The Meaning and Values of Repatriation				175	182		8	8	4		https://www.scopus.com/inward/record.uri?eid=2-s2.0-84918934704&partnerID=40&md5=cdb6a340308f665fe469581649d80c5a	South Australian Museum, Australia; Kimberley Foundation of Australia, Australia	Akerman, K., South Australian Museum, Australia, Kimberley Foundation of Australia, Australia			Akerman, K.; South Australian MuseumAustralia	English	The Long Way Home: The Mean. and Values of Repatr.	Book Chapter	Final		Scopus	2-s2.0-84918934704
Akerman K., Bindon P.	15838723200;56527375300;	LOVE MAGIC AND STYLE CHANGES WITHIN ONE CLASS OF LOVE MAGIC OBJECTS		1986	Oceania	57	1		22	32		11	11	1	10.1002/j.1834-4461.1986.tb02169.x	https://www.scopus.com/inward/record.uri?eid=2-s2.0-84923346165&doi=10.1002%2fj.1834-4461.1986.tb02169.x&partnerID=40&md5=76bf54abedcd97c3323fd17af8d4169c	Bureau of the Northern Land Council, Australia; Western Australian Museum, Australia	Akerman, K., Bureau of the Northern Land Council, Australia; Bindon, P., Western Australian Museum, Australia			Akerman, K.; Bureau of the Northern Land CouncilAustralia	English	Oceania	Article	Final		Scopus	2-s2.0-84923346165
Akerman K., Rozefelds A.	15838723200;6701804986;	Message in a bottle- A tale of two triassic temnospondyl (labyrinthodont) femora from Tasmania		2011	Papers and Proceedings of the Royal Society of Tasmania	145			5	7		3	3		10.26749/rstpp.145.5	https://www.scopus.com/inward/record.uri?eid=2-s2.0-84857602821&doi=10.26749%2frstpp.145.5&partnerID=40&md5=e274a95a12383c126f954b7bdd3d2524	4 Dorset Street, Moonah, TAS 7009, Australia; Queensland Museum, GPO Box 3300, South Brisbane, QLD 4101, Australia	Akerman, K., 4 Dorset Street, Moonah, TAS 7009, Australia; Rozefelds, A., Queensland Museum, GPO Box 3300, South Brisbane, QLD 4101, Australia	Early records; Labyrinthodont; Museology; Tasmania; Temnospondyl; Triassic		Akerman, K.; 4 Dorset Street, Moonah, TAS 7009, Australia; email: kimakerman@tastel.net.au	English	Pap. Proc. R. Soc. Tasman.	Conference Paper	Final	All Open Access, Bronze	Scopus	2-s2.0-84857602821
Akhilesh K.V., Bineesh K.K., Shanis C.P.R., Human B.A., Ganga U.	37010756000;37010844600;37011722900;14022922000;37010786900;	Rediscovery and description of the quagga shark, Halaelurus quagga (Alcock, 1899) (Chondrichthyes: Scyliorhinidae) from the southwest coast of India		2011	Zootaxa		2781		40	48		9	9	2	10.11646/zootaxa.2781.1.3	https://www.scopus.com/inward/record.uri?eid=2-s2.0-79952334391&doi=10.11646%2fzootaxa.2781.1.3&partnerID=40&md5=b5434b2625ff11abc89fc2bf1076b3b4	Central Marine Fisheries Research Institute, PB No. 1603, Cochin-682 018, Kerala, India; Department of Aquatic Zoology, Western Australian Museum, Locked bag 49, Perth, WA 6986, Australia	Akhilesh, K.V., Central Marine Fisheries Research Institute, PB No. 1603, Cochin-682 018, Kerala, India; Bineesh, K.K., Central Marine Fisheries Research Institute, PB No. 1603, Cochin-682 018, Kerala, India; Shanis, C.P.R., Central Marine Fisheries Research Institute, PB No. 1603, Cochin-682 018, Kerala, India; Human, B.A., Department of Aquatic Zoology, Western Australian Museum, Locked bag 49,…	Arabian Sea; Carcharhiniformes; Halaelurus quagga; India; Rediscovery; Scyliorhinidae	Carcharhiniformes; Chondrichthyes; Equus quagga; Halaelurus quagga; Scyliorhinidae	Akhilesh, K. V.; Central Marine Fisheries Research Institute, PB No. 1603, Cochin-682 018, Kerala, India; email: akhikv@gmail.com	English	Zootaxa	Article	Final		Scopus	2-s2.0-79952334391
Alabai M., Esau T., Kekeubata E., Waneagea J., Maclaren D., Major R.E., Callaghan C.T.	57212766725;57201912117;19639123600;55585370700;19638922100;7004446640;57014877900;	First record of Solomons Nightjar Eurostopodus nigripennis for Malaita, with a description of its nest site		2019	Bulletin of the British Ornithologists' Club	139	4		325	327		3	3	3	10.25226/bboc.v139i4.2019.a4	https://www.scopus.com/inward/record.uri?eid=2-s2.0-85077389893&doi=10.25226%2fbboc.v139i4.2019.a4&partnerID=40&md5=be95305a274a63e17dddd21fb72aa02f	Kwainaa'Isi Cultural Centre, Atoifi Postal Agency, East Kwaio, Malaita Province, Solomon Islands; College of Medicine and Dentistry, James Cook University, Cairns, QLD, Australia; Australian Museum Research Institute, Australian Museum, Sydney, NSW, Australia; Centre for Ecosystem Science, School of Biological, Earth and Environmental Sciences, University of New South Wales Sydney, Sydney, NSW, A…	Alabai, M., Kwainaa'Isi Cultural Centre, Atoifi Postal Agency, East Kwaio, Malaita Province, Solomon Islands; Esau, T., Kwainaa'Isi Cultural Centre, Atoifi Postal Agency, East Kwaio, Malaita Province, Solomon Islands; Kekeubata, E., Kwainaa'Isi Cultural Centre, Atoifi Postal Agency, East Kwaio, Malaita Province, Solomon Islands; Waneagea, J., Kwainaa'Isi Cultural Centre, Atoifi Postal Agency, Eas…				English	Bull. Br. Ornithol. Club	Article	Final	All Open Access, Gold, Green	Scopus	2-s2.0-85077389893
Aland K.V., Hoskin C.J.	50461104500;6602365967;	The advertisement call and clutch size of the Golden-capped Boulder-frog Cophixalus pakayakulangun (Anura: Microhylidae)		2013	Zootaxa	3718	3		299	300		2	2	1	10.11646/zootaxa.3718.3.8	https://www.scopus.com/inward/record.uri?eid=2-s2.0-84887387471&doi=10.11646%2fzootaxa.3718.3.8&partnerID=40&md5=c27b50573620d35cd68a59ae4adbc5e6	Queensland Museum, PO Box 3300, South Bank QLD 4001, Australia; School of Marine and Tropical Biology, James Cook University, Townsville, QLD 4811, Australia	Aland, K.V., Queensland Museum, PO Box 3300, South Bank QLD 4001, Australia; Hoskin, C.J., School of Marine and Tropical Biology, James Cook University, Townsville, QLD 4811, Australia		animal distribution; animals; Anura; Australia; classification; clutch size; female; Male; physiology; Species Specificity; Vocalization, Animal; Animal Distribution; Animals; Anura; Australia; Clutch Size; Female; Male; Species Specificity; Vocalization, Animal	Hoskin, C.J.; School of Marine and Tropical Biology, , Townsville, QLD 4811, Australia; email: conrad.hoskin@jcu.edu.au	English	Zootaxa	Letter	Final	All Open Access, Green	Scopus	2-s2.0-84887387471
Alarie Y., Beutel R.G., Watts C.H.S.	7006286803;7003701948;23766428900;	Larval morphology of three species of Hygrobiidae (Coleoptera: Adephaga: Dytiscoidea) with phylogenetic considerations		2004	European Journal of Entomology	101	2		293	311		19	19	34	10.14411/eje.2004.039	https://www.scopus.com/inward/record.uri?eid=2-s2.0-3042818718&doi=10.14411%2feje.2004.039&partnerID=40&md5=3885e8bfeff984145e1b72ccf57d1284	Department of Biology, Laurentian University, Ramsey Lake Road, Sudbury, ON, Canada; Inst. Spezielle Zool./Evolutionsbiol, FSN, Jena, Germany; South Australian Museum, North Terrace, Adelaide, SA 5000, Australia	Alarie, Y., Department of Biology, Laurentian University, Ramsey Lake Road, Sudbury, ON, Canada; Beutel, R.G., Inst. Spezielle Zool./Evolutionsbiol, FSN, Jena, Germany; Watts, C.H.S., South Australian Museum, North Terrace, Adelaide, SA 5000, Australia	Chaetotaxy; Hydradephaga; Hygrobiidae; Larvae; Morhology; Phylogeny	larva; morphology; Adephaga; Amphizoidae; Coleoptera; Dytiscidae; Hygrobia; Hygrobia hermanni; Hygrobiidae; Musculus; Noteridae	Alarie, Y.; Department of Biology, Ramsey Lake Road, Sudbury, ON, Canada; email: yalarie@laurentian.ca	English	Eur. J. Entomol.	Article	Final	All Open Access, Gold, Green	Scopus	2-s2.0-3042818718
Alarie Y., Michat M.C., Hendrich L., Watts C.H.S.	7006286803;13606172900;6603601867;23766428900;	Larval Description and Phylogenetic Placement of the Australian Endemic Genus Barretthydrus Lea, 1927 (Coleoptera: Dytiscidae: Hydroporinae: Hydroporini: Sternopriscina)		2018	Coleopterists Bulletin	72	4		639	661		23	23	5	10.1649/0010-065X-72.4.639	https://www.scopus.com/inward/record.uri?eid=2-s2.0-85060496080&doi=10.1649%2f0010-065X-72.4.639&partnerID=40&md5=9b97a1c6906bbf113ce6529567722922	Department of Biology, Laurentian University, Sudbury, ON P3E 2C6, Canada; Laboratory of Entomology, DBBE-FCEN, IBBEA-CONICET Universidad de Buenos Aires, Buenos Aires, Argentina; SNSB-Zoologische Staatssammlung, MŸnchhausenstra§e 21, MŸnchen, Germany; South Australian Museum, North Terrace, Adelaide, SA 5000, Australia	Alarie, Y., Department of Biology, Laurentian University, Sudbury, ON P3E 2C6, Canada; Michat, M.C., Laboratory of Entomology, DBBE-FCEN, IBBEA-CONICET Universidad de Buenos Aires, Buenos Aires, Argentina; Hendrich, L., SNSB-Zoologische Staatssammlung, MŸnchhausenstra§e 21, MŸnchen, Germany; Watts, C.H.S., South Australian Museum, North Terrace, Adelaide, SA 5000, Australia	Hydradephaga	beetle; endemic species; larval development; morphology; morphometry; parsimony analysis; phylogenetics; Coleoptera; Dytiscidae; Hydroporinae; Hydroporini		English	Coleopt. Bull.	Article	Final	All Open Access, Bronze, Green	Scopus	2-s2.0-85060496080
Alarie Y., Michat M.C., Watts C.H.S.	7006286803;13606172900;23766428900;	Larval Morphology of Megaporus Brinck, 1943 (Coleoptera: Dytiscidae): Descriptions of M. Hamatus (Clark, 1862) and M. Gardnerii (Clark, 1862) and Phylogenetic Considerations		2020	Coleopterists Bulletin	74	1		139	160		22	22	2	10.1649/0010-065X-74.1.139	https://www.scopus.com/inward/record.uri?eid=2-s2.0-85082948360&doi=10.1649%2f0010-065X-74.1.139&partnerID=40&md5=25013db4a9fab0f2843ceff254328ac3	Department of Biology, Laurentian University SudburyON P3E 2C6, Canada; Laboratory of Entomology, DBBE-FCEN, IBBEA-CONICET, University of Buenos Aires, Buenos Aires, Argentina; South Australian Museum, North Terrace, Adelaide, SA 5000, Australia	Alarie, Y., Department of Biology, Laurentian University SudburyON P3E 2C6, Canada; Michat, M.C., Laboratory of Entomology, DBBE-FCEN, IBBEA-CONICET, University of Buenos Aires, Buenos Aires, Argentina; Watts, C.H.S., South Australian Museum, North Terrace, Adelaide, SA 5000, Australia	Australasia; Hydroporinae; larvae; phylogeny; Sternopriscina	beetle; endemic species; larva; molecular ecology; morphology; new record; parsimony analysis; phylogenetics; phylogeny; Australasia; Coleoptera; Dytiscidae; Hydroporinae		English	Coleopt. Bull.	Article	Final		Scopus	2-s2.0-85082948360
Alarie Y., Michat M.C., Watts C.H.S.	7006286803;13606172900;23766428900;	Larval morphology of Paroster Sharp, 1882 (Coleoptera: Dytiscidae: Hydroporinae): Reinforcement of the hypothesis of monophyletic origin and discussion of phenotypic accommodation to a hypogaeic environment		2009	Zootaxa		2274		1	44		44	44	13	10.11646/zootaxa.2274.1.1	https://www.scopus.com/inward/record.uri?eid=2-s2.0-70350741901&doi=10.11646%2fzootaxa.2274.1.1&partnerID=40&md5=0aa74012362a97175557a9958120d1b1	Department of Biology, Laurentian University, Ransey Lake Road, Sudbury, ON, Canada; CONICET-Laboratorio de Entomolog’a, DBBE, Facultad de Ciencias Exactas y Naturales, Universidad de Buenos Aires, Argentina; South Australian Museum, North Terrace, Adelaide, SA 5000, Australia	Alarie, Y., Department of Biology, Laurentian University, Ransey Lake Road, Sudbury, ON, Canada; Michat, M.C., CONICET-Laboratorio de Entomolog’a, DBBE, Facultad de Ciencias Exactas y Naturales, Universidad de Buenos Aires, Argentina; Watts, C.H.S., South Australian Museum, North Terrace, Adelaide, SA 5000, Australia	Dytiscidae; Hydroporini; Larval chaetotaxy; Paroster; Sstygobitic	Coleoptera; Dytiscidae; Hydroporinae; Hydroporini; Paroster	Alarie, Y.; Department of Biology, Ransey Lake Road, Sudbury, ON, Canada; email: yalarie@laurentian.ca	English	Zootaxa	Article	Final		Scopus	2-s2.0-70350741901
Alarie Y., Michat M.C., Watts C.H.S.	7006286803;13606172900;23766428900;	Larval morphology of the Australian radiation Sternopriscina (Coleoptera: Dytiscidae, Hydroporinae): description and phylogenetic placement of the genus Chostonectes Sharp, 1882		2019	Aquatic Insects	40	4		328	354		27	27	4	10.1080/01650424.2019.1610570	https://www.scopus.com/inward/record.uri?eid=2-s2.0-85067036778&doi=10.1080%2f01650424.2019.1610570&partnerID=40&md5=672f1250d2770ccbce32128933ecdd9a	Department of Biology, Laurentian University, Sudbury, ON, Canada; Laboratory of Entomology, DBBE-FCEN and IBBEA-CONICET, University of Buenos Aires, Buenos Aires, Argentina; South Australian Museum, Adelaide, North Terrace, Australia	Alarie, Y., Department of Biology, Laurentian University, Sudbury, ON, Canada; Michat, M.C., Laboratory of Entomology, DBBE-FCEN and IBBEA-CONICET, University of Buenos Aires, Buenos Aires, Argentina; Watts, C.H.S., South Australian Museum, Adelaide, North Terrace, Australia	Australia; biodiversity; chaetotaxy; Chostonectes; Coleoptera; Dytiscidae; evolution; larvae; phylogenetic relationships; Sternopriscina		Alarie, Y.; Department of Biology, Ramsey Lake Road, Canada; email: yalarie@laurentian.ca	English	Aquat. Insects	Article	Final		Scopus	2-s2.0-85067036778
Alarie Y., Nilsson A.N., Hendrich L., Watts C.H.S., Balke M.	7006286803;7402190255;6603601867;23766428900;7004150795;	Larval morphology of four genera of Laccophilinae (Coleoptera: Adephaga: Dytiscidae) with an analysis of their phylogenetic relationships		2000	Insect Systematics and Evolution	31	2		121	164		44	44	31	10.1163/187631200X00354	https://www.scopus.com/inward/record.uri?eid=2-s2.0-0034389391&doi=10.1163%2f187631200X00354&partnerID=40&md5=be346e7213f724e8bd8791fdf6c47453	Department of Biology, Laurentian University, Ramsey Lake Road, Sudbury, Ont. P3E 2C6, Canada; Department of Animal Ecology, University of UmeŒ, S-901 87 UmeŒ, Sweden; Berlin-Forschung, Freie UniversitŠt Berlin, GŠrtnerstra§e 74-100, D-12207, Berlin, Germany; South Australian Museum, North Terrace, Adelaide, SA 5000, Australia; AG Evolutionsbiologie, Institut fŸr Zoologie, Freie UniversitŠt Berli…	Alarie, Y., Department of Biology, Laurentian University, Ramsey Lake Road, Sudbury, Ont. P3E 2C6, Canada; Nilsson, A.N., Department of Animal Ecology, University of UmeŒ, S-901 87 UmeŒ, Sweden; Hendrich, L., Berlin-Forschung, Freie UniversitŠt Berlin, GŠrtnerstra§e 74-100, D-12207, Berlin, Germany; Watts, C.H.S., South Australian Museum, North Terrace, Adelaide, SA 5000, Australia; Balke, M., AG…		Adephaga; Australphilus; Coleoptera; Dytiscidae; Laccophilinae; Laccophilus	Alarie, Y.; Department of Biology, Ramsey Lake Road, Sudbury, Ont. P3E 2C6, Canada	English	Insect Syst. Evol.	Article	Final		Scopus	2-s2.0-0034389391
Alarie Y., Watts C.H.S.	7006286803;23766428900;	Larvae of four species of the Hyphydrus lyratus species-group (Coleoptera: Dytiscidae: Hydroporinae)		2005	Australian Journal of Entomology	44	3		244	251		8	8	7	10.1111/j.1440-6055.2005.00481.x	https://www.scopus.com/inward/record.uri?eid=2-s2.0-28944446682&doi=10.1111%2fj.1440-6055.2005.00481.x&partnerID=40&md5=677a220452756173c2c88bbce134b62c	Department of Biology, Laurentian University, Ramsey Lake Road, Sudbury, Ont. P3E 2C6, Canada; South Australian Museum, North Terrace, Adelaide, SA 5000, Australia	Alarie, Y., Department of Biology, Laurentian University, Ramsey Lake Road, Sudbury, Ont. P3E 2C6, Canada; Watts, C.H.S., South Australian Museum, North Terrace, Adelaide, SA 5000, Australia	Australia; Chaetotaxy; Hydradephaga; Hyphydrini; Hyphydrus lyratus species-group; Larvae	Adephaga; Coleoptera; Dytiscidae; Hydradephaga; Hydroporinae; Hyphydrini; Hyphydrus	Alarie, Y.; Department of Biology, Ramsey Lake Road, Sudbury, Ont. P3E 2C6, Canada; email: yalarie@laurentian.ca	English	Aust. J. Entomol.	Article	Final		Scopus	2-s2.0-28944446682
Alarie Y., Watts C.H.S.	7006286803;23766428900;	Larvae of the genus Antiporus (Coleoptera: Dytiscidae) and phylogenetic implications		2004	Invertebrate Systematics	18	5		523	546		24	24	18	10.1071/IS03025	https://www.scopus.com/inward/record.uri?eid=2-s2.0-9644291489&doi=10.1071%2fIS03025&partnerID=40&md5=8349467fa00d18aa347ead40d9e8c4e0	Department of Biology, Laurentian University, Ramsey Lake Road, Sudbury, Ont. P3E 2C6, Canada; South Australian Museum, North Terrace, Adelaide, SA 5000, Australia	Alarie, Y., Department of Biology, Laurentian University, Ramsey Lake Road, Sudbury, Ont. P3E 2C6, Canada; Watts, C.H.S., South Australian Museum, North Terrace, Adelaide, SA 5000, Australia		cladistics; larva; morphology; nomenclature; phylogenetics; taxonomy; Coleoptera; Dytiscidae; insertion sequences; Nebrioporus; Oreodytes; Scarodytes; Stictotarsus	Alarie, Y.; Department of Biology, Ramsey Lake Road, Sudbury, Ont. P3E 2C6, Canada; email: yalarie@laurentian.ca	English	Invertebr. Syst.	Article	Final		Scopus	2-s2.0-9644291489
Alarie Y., Watts C.H.S.	7006286803;23766428900;	Larval morphology of Allomatus nannup Watts (Coleoptera: Adephaga: Dytiscidae)		2003	Coleopterists Bulletin	57	3		255	264		10	10	4	10.1649/551	https://www.scopus.com/inward/record.uri?eid=2-s2.0-0037482934&doi=10.1649%2f551&partnerID=40&md5=b0dd4a63512d7cad0cd97cbcf24d9ab5	Department of Biology, Laurentian University, Ramsey Lake Road, Sudbury, Ont. P3E 2C6, Canada; South Australian Museum, Adelaide, SA 5000, Australia	Alarie, Y., Department of Biology, Laurentian University, Ramsey Lake Road, Sudbury, Ont. P3E 2C6, Canada; Watts, C.H.S., South Australian Museum, Adelaide, SA 5000, Australia		beetle; larva; morphology; taxonomy; Adephaga; Allomatus; Allomatus nannup; Allomatus nannup; Batrachomatus; Batrachomatus; Batrachomatus daemeli; Batrachomatus daemeli; Coleoptera; Coleoptera; Dytiscidae; Dytiscidae; Matinae	Alarie, Y.; Department of Biology, Ramsey Lake Road, Sudbury, Ont. P3E 2C6, Canada	English	Coleopt. Bull.	Article	Final		Scopus	2-s2.0-0037482934
Albahri M., Barifcani A., Dwivedi D., Iglauer S., Lebedev M., MacLeod I.D., Machuca L.L.	57211713375;36545019600;57193066264;7801631384;7102152042;37104573000;43861654600;	X-ray micro-computed tomography analysis of accumulated corrosion products in deep-water shipwrecks		2019	Materials and Corrosion	70	11		1977	1998		22	22	4	10.1002/maco.201910842	https://www.scopus.com/inward/record.uri?eid=2-s2.0-85074879297&doi=10.1002%2fmaco.201910842&partnerID=40&md5=615a4050ec6abcfb6bafabbd58993857	Department of Chemical Engineering, Curtin Corrosion Centre, Curtin University, Perth, WA, Australia; Department of Chemical Engineering, WA School of Mines: Minerals, Energy and Chemical Engineering, Curtin University, Perth, WA, Australia; Department of Petroleum Engineering, School of Engineering, Edith Cowan University, Perth, WA, Australia; Department of Exploration Geophysics, WA School of …	Albahri, M., Department of Chemical Engineering, Curtin Corrosion Centre, Curtin University, Perth, WA, Australia, Department of Chemical Engineering, WA School of Mines: Minerals, Energy and Chemical Engineering, Curtin University, Perth, WA, Australia; Barifcani, A., Department of Chemical Engineering, Curtin Corrosion Centre, Curtin University, Perth, WA, Australia, Department of Chemical Engi…	deep-water; microbiological corrosion; Rietveld refinement; shipwrecks; X-ray micro-computed tomography; XRD	Amorphous materials; Computerized tomography; Fourier transform infrared spectroscopy; Magnetite; Rietveld refinement; Ships; Silica; Chemical characterization; Deep Water; Microbial structures; Microbiological corrosion; Morphological structures; shipwrecks; Three dimensional imaging; X ray micro-computed tomography; Microbial corrosion	Machuca, L.L.; Department of Chemical Engineering, Australia; email: L.Machuca2@curtin.edu.au	English	Mater. Corros.	Article	Final		Scopus	2-s2.0-85074879297
Alberti G., Seeman O.D., Di Palma A.	56241484900;57204192804;57195644379;	Ultrastructure of the male genital tract, spermatogenesis and spermatozoa of hattena cometis domrow (Acari: Gamasida: Ameroseiidae)		2013	Journal of Morphology	274	9		1010	1025		16	16	3	10.1002/jmor.20159	https://www.scopus.com/inward/record.uri?eid=2-s2.0-84882702352&doi=10.1002%2fjmor.20159&partnerID=40&md5=472bfcf4d6d2adaf68fc477f8de66c0b	Allgemeine und Systematische Zoologie, Zoologisches Institut und Museum, UniversitŠt Greifswald, 17489 Greifswald, Germany; Queensland Museum, South Brisbane, Brisbane, Australia; Department of the Science of Agriculture Food and Environment, University of Foggia, 71100 Foggia, Italy	Alberti, G., Allgemeine und Systematische Zoologie, Zoologisches Institut und Museum, UniversitŠt Greifswald, 17489 Greifswald, Germany; Seeman, O.D., Queensland Museum, South Brisbane, Brisbane, Australia; Di Palma, A., Department of the Science of Agriculture Food and Environment, University of Foggia, 71100 Foggia, Italy	Capacitation; Evolution; Insemination; Reproduction; Sperm access system; Sperm cells	animal; article; artificial insemination; capacitation; ejaculatory duct; evolution; male; male genital system; mite; physiology; reproduction; sperm access system; sperm cells; spermatogenesis; spermatozoon; testis; ultrastructure; capacitation; evolution; insemination; reproduction; sperm access system; sperm cells; Animals; Ejaculatory Ducts; Genitalia, Male; Insemination; Male; Mites; Spermat…	Alberti, G.; Zoologisches Institut und Museum, , 17489 Greifswald, Germany; email: alberti@uni-greifswald.de	English	J. Morphol.	Article	Final		Scopus	2-s2.0-84882702352
Alcock J., Houston T.F.	56249889100;7005668701;	Resource Defense and Alternative Mating Tactics in the Banksia Bee, Hylaeus alcyoneus (Erichson)		1987	Ethology	76	3		177	188		12	12	29	10.1111/j.1439-0310.1987.tb00683.x	https://www.scopus.com/inward/record.uri?eid=2-s2.0-85005697374&doi=10.1111%2fj.1439-0310.1987.tb00683.x&partnerID=40&md5=5f7ed7a154d5598533ad2f73ce11c6d7	Department of Zoology, Arizona State University, Tempe, United States; Western Australian Museum, Perth, Australia	Alcock, J., Department of Zoology, Arizona State University, Tempe, United States, Western Australian Museum, Perth, Australia; Houston, T.F., Department of Zoology, Arizona State University, Tempe, United States, Western Australian Museum, Perth, Australia			Alcock, J.; Department of Zoology, , Tempe, Arizona, 85287, United States	English	Ethology	Article	Final		Scopus	2-s2.0-85005697374
Alderslade P.	6506825136;	New subfamilies and a new genus and species of Melithaeidae (Coelenterata: Octocorallia: Alcyonacea) with comparative data on the structure of both melithaeid and subergorgiid axes		2006	Zootaxa		1199		19	47		29	29	8	10.11646/zootaxa.1199.1.2	https://www.scopus.com/inward/record.uri?eid=2-s2.0-33745382018&doi=10.11646%2fzootaxa.1199.1.2&partnerID=40&md5=79fea798fc7686eeb46933ba272dca1c	Museum and Art Gallery of the Northern Territory, GPO Box 4646, Darwin, North. Territ. 0801, Australia	Alderslade, P., Museum and Art Gallery of the Northern Territory, GPO Box 4646, Darwin, North. Territ. 0801, Australia	Alcyonacea; Annella; Asperaxinae; Asperaxis; Australia; Cnidaria; Coelenterata; Melithaeidae; Melithaeinae; New genus; New species; Octocorallia; Subergorgia; Tasmania	Acabaria; Alcyonacea; Alcyonaria; Coelenterata; Gorgonia; Melithaeidae; Subergorgiidae	Alderslade, P.; Museum and Art Gallery of the Northern Territory, GPO Box 4646, Darwin, North. Territ. 0801, Australia; email: phil.alderslade@nt.gov.au	English	Zootaxa	Article	Final		Scopus	2-s2.0-33745382018
Alderslade P., McFadden C.S.	6506825136;7003755471;	Pinnule-less polyps: A new genus and new species of Indo-Pacific Clavulariidae and validation of the soft coral genus Acrossota and the family Acrossotidae (Coelenterata: Octocorallia)		2007	Zootaxa		1400		27	44		18	18	20	10.11646/zootaxa.1400.1.2	https://www.scopus.com/inward/record.uri?eid=2-s2.0-33846924383&doi=10.11646%2fzootaxa.1400.1.2&partnerID=40&md5=bdc4bc34046aa990ce5402ac649db531	Museum and Art Gallery of the Northern Territory, GPO Box 4646, Darwin, North. Territ. 0801, Australia; Department of Biology, Harvey Mudd College, Claremont, CA 91711-5990, United States	Alderslade, P., Museum and Art Gallery of the Northern Territory, GPO Box 4646, Darwin, North. Territ. 0801, Australia; McFadden, C.S., Department of Biology, Harvey Mudd College, Claremont, CA 91711-5990, United States	Acrossotidae; Clavularia amboinensis; Clavulariidae; Cnidaria; Indonesia; Knopia; New genus; New species; Octocorallia	Alcyonacea; Alcyonaria; Anthozoa; Clavularia; Clavulariidae; Cnidaria; Coelenterata	Alderslade, P.; Museum and Art Gallery of the Northern Territory, GPO Box 4646, Darwin, North. Territ. 0801, Australia; email: phil.alderslade@nt.gov.au	English	Zootaxa	Article	Final		Scopus	2-s2.0-33846924383
Aldridge R.J., Turner S., Jones G.L., Harper D.A.T.	7007113611;8382517500;7406138236;55745283900;	Late Llandovery thelodonts and conodonts from the Kilbride Formation, Co. Galway, western Ireland		1996	Geological Journal	31	4		359	367		9	9	8	10.1002/(SICI)1099-1034(199612)31:4<359::AID-GJ713>3.0.CO;2-K	https://www.scopus.com/inward/record.uri?eid=2-s2.0-0030420531&doi=10.1002%2f%28SICI%291099-1034%28199612%2931%3a4%3c359%3a%3aAID-GJ713%3e3.0.CO%3b2-K&partnerID=40&md5=d15018eec88520e03dbee3b07e172291	Department of Geology, University of Leicester, Leicester LE1 7RH, United Kingdom; Queensland Museum, PO Box 300, S. Brisbane, QLD 4101, Australia; Conodate, Parkview House, Beech Hill, Clonskeagh, Dublin 4, Ireland; Department of Geology, University College, Galway, Ireland	Aldridge, R.J., Department of Geology, University of Leicester, Leicester LE1 7RH, United Kingdom; Turner, S., Queensland Museum, PO Box 300, S. Brisbane, QLD 4101, Australia; Jones, G.L., Conodate, Parkview House, Beech Hill, Clonskeagh, Dublin 4, Ireland; Harper, D.A.T., Department of Geology, University College, Galway, Ireland	Conodonts; Ireland; Llandovery; Microvertebrates; Silurian; Thelodonts	conodont; Llandoverian; Silurian; Telychian; thelodont; Ireland, County Galway, Coolin Lough	Aldridge, R.J.; Department of Geology, University of Leicester, Leicester LE1 7RH, United Kingdom	English	Geol. J.	Article	Final		Scopus	2-s2.0-0030420531
Alexander J.B., Bunce M., White N., Wilkinson S.P., Adam A.A.S., Berry T., Stat M., Thomas L., Newman S.J., Dugal L., Richards Z.T.	57211921767;57225736982;37065418600;37078357500;57192203627;57190873887;14326104400;55777924300;7402546069;57211018290;23988153400;	Development of a multi-assay approach for monitoring coral diversity using eDNA metabarcoding		2020	Coral Reefs	39	1		159	171		13	13	18	10.1007/s00338-019-01875-9	https://www.scopus.com/inward/record.uri?eid=2-s2.0-85075353538&doi=10.1007%2fs00338-019-01875-9&partnerID=40&md5=09dd325c102bc2e90680d24b6502f2a7	Coral Conservation and Research Group, Trace and Environmental DNA (TrEnD) Laboratory, School of Molecular and Life Sciences, Curtin University, Bentley, WA 6102, Australia; Environmental Protection Authority, 215 Lambton Quay, Wellington, 6011, New Zealand; School of Biological Sciences, Victoria University of Wellington, Wellington, New Zealand; School of Environmental and Life Sciences, Univer…	Alexander, J.B., Coral Conservation and Research Group, Trace and Environmental DNA (TrEnD) Laboratory, School of Molecular and Life Sciences, Curtin University, Bentley, WA 6102, Australia; Bunce, M., Coral Conservation and Research Group, Trace and Environmental DNA (TrEnD) Laboratory, School of Molecular and Life Sciences, Curtin University, Bentley, WA 6102, Australia, Environmental Protectio…	Biodiversity; Biomonitoring; Coral reefs; Environmental DNA; Scleractinia	anthropogenic effect; community composition; coral reef; DNA; genetic variation; phylogenetics; species diversity; surface water; taxonomy; Anthozoa; Otus; Porifera; Scleractinia	Alexander, J.B.; Coral Conservation and Research Group, Australia; email: alexander.jason@postgrad.curtin.edu.au	English	Coral Reefs	Article	Final		Scopus	2-s2.0-85075353538
Alford R.A., Bradfield K.S., Richards S.J.	7005665956;16425507900;7202128244;	Ecology: Global warming and amphibian losses		2007	Nature	447	7144		E3	E4		FLAG	2	91	10.1038/nature05940	https://www.scopus.com/inward/record.uri?eid=2-s2.0-34249893350&doi=10.1038%2fnature05940&partnerID=40&md5=b1b1f4e7ffdd3a9b8fe8a2e40c11a96b	School of Marine and Tropical Biology, James Cook University, Townsville, QLD 4811, Australia; Durell Wildlife Conservation Trust, Trinity, Jersey JE3 5BP, United Kingdom; South Australian Museum, North Terrace, Adelaide, SA 5000, Australia	Alford, R.A., School of Marine and Tropical Biology, James Cook University, Townsville, QLD 4811, Australia; Bradfield, K.S., School of Marine and Tropical Biology, James Cook University, Townsville, QLD 4811, Australia, Durell Wildlife Conservation Trust, Trinity, Jersey JE3 5BP, United Kingdom; Richards, S.J., School of Marine and Tropical Biology, James Cook University, Townsville, QLD 4811, A…		Amphibia; climate change; correlation analysis; environment; environmental temperature; forest; geography; greenhouse effect; growth, development and aging; nonhuman; note; priority journal; species extinction; stress; tropics; Amphibia	Alford, R.A.; School of Marine and Tropical Biology, James Cook University, Townsville, QLD 4811, Australia; email: ross.alford@jcu.edu.au	English	Nature	Note	Final	All Open Access, Green	Scopus	2-s2.0-34249893350
Alford R.A., Richards S.J., McDonald K.R.	7005665956;7202128244;7202491459;	Amphibians, Biodiversity of		2013	Encyclopedia of Biodiversity: Second Edition				169	178		10	10		10.1016/B978-0-12-384719-5.00254-9	https://www.scopus.com/inward/record.uri?eid=2-s2.0-85042827772&doi=10.1016%2fB978-0-12-384719-5.00254-9&partnerID=40&md5=303c95f248617c9d32d0c650e79b8d31	James Cook University, Townsville, QLD, Australia; South Australian Museum, Adelaide, SA, Australia; Queensland Department of Environment and Heritage Protection, Atherton, QLD, Australia	Alford, R.A., James Cook University, Townsville, QLD, Australia; Richards, S.J., South Australian Museum, Adelaide, SA, Australia; McDonald, K.R., Queensland Department of Environment and Heritage Protection, Atherton, QLD, Australia	Amphibian; Complex life cycle; Declines; Detritivore; Disease; Frog; Insectivore; Metamorphosis; Phenotypic plasticity; Salamander; Tadpole; Temporary pond; Trade-off		Alford, R.A.; James Cook UniversityAustralia	English	Encycl. of Biodivers.: Second Edi.	Book Chapter	Final		Scopus	2-s2.0-85042827772
Alidoost Salimi P., Mostafavi P.G., Chen C.A., Fatemi S.M.R., Pichon M.	57205489498;26026669500;35232695600;16238572500;56207610900;	The scleractinia (Cnidaria: Anthozoa) of abu-musa and sirri islands, persian gulf		2018	Zoological Studies	57		56				FLAG	14	3	10.6620/ZS.2018.57-56	https://www.scopus.com/inward/record.uri?eid=2-s2.0-85060257948&doi=10.6620%2fZS.2018.57-56&partnerID=40&md5=e92bdd3fef808f24e185ee413639d01f	Department of Marine Science, Science and Research Branch, Islamic Azad University, Tehran, Iran; Biodiversity Research Center, Academia Sinica, Nangang, Taipei, 11529, Taiwan; Queensland Museum, Townsville, QLD, Australia	Alidoost Salimi, P., Department of Marine Science, Science and Research Branch, Islamic Azad University, Tehran, Iran; Mostafavi, P.G., Department of Marine Science, Science and Research Branch, Islamic Azad University, Tehran, Iran; Chen, C.A., Biodiversity Research Center, Academia Sinica, Nangang, Taipei, 11529, Taiwan; Fatemi, S.M.R., Department of Marine Science, Science and Research Branch,…	Abu-Musa Island; Corals; Morphological identification; Persian Gulf; Sirri Island		Mostafavi, P.G.; Department of Marine Science, Iran; email: mostafavi_pa@srbiau.ac.ir	English	Zool. Stud.	Article	Final		Scopus	2-s2.0-85060257948
Alitto R.A.S., Granadier G., Christensen A.B., O'Hara T., Di Domenico M., Borges M.	57201474993;57215101197;35508724200;7006593710;26026610000;16038883100;	Unravelling the taxonomic identity of Ophiothela Verrill, 1867 (Ophiuroidea) along the Brazilian coast		2020	Journal of the Marine Biological Association of the United Kingdom	100	3		413	426		14	14	12	10.1017/S002531542000034X	https://www.scopus.com/inward/record.uri?eid=2-s2.0-85084304473&doi=10.1017%2fS002531542000034X&partnerID=40&md5=798c803dcee13f8eb7cc89f7ceaf8c0c	Departamento de Biologia Animal, Universidade Estadual de Campinas, Campinas, 13083-863, Brazil; Biology Department, Lamar University, Beaumont, 10037, United States; Museum Victoria, GPO Box 666, Melbourne, VIC, Australia; Centro de Estudos Do Mar, Universidade Federal Do Paran‡, Pontal do Paran‡, 83255976, Brazil; Museu de Zoologia da Universidade Estadual de Campinas, Campinas, 13083-863, Braz…	Alitto, R.A.S., Departamento de Biologia Animal, Universidade Estadual de Campinas, Campinas, 13083-863, Brazil; Granadier, G., Departamento de Biologia Animal, Universidade Estadual de Campinas, Campinas, 13083-863, Brazil; Christensen, A.B., Biology Department, Lamar University, Beaumont, 10037, United States; O'Hara, T., Museum Victoria, GPO Box 666, Melbourne, VIC, Australia; Di Domenico, M.,…	Biodiversity; brittle stars; fissiparous; ophiuroids; taxonomy; transspondylous joint	echinoderm; identification key; microstructure; molecular analysis; morphology; morphometry; taxonomy; Atlantic Ocean; Brazil; United States; Danae; Ophiactis savignyi; Ophiocomella ophiactoides; Ophiothela; Ophiothela mirabilis; Ophiuroidea	Alitto, R.A.S.; Departamento de Biologia Animal, Brazil; email: renataalitto@gmail.com	English	J. Mar. Biol. Assoc. U.K.	Article	Final		Scopus	2-s2.0-85084304473
Allcock A.L., Barratt I., ElŽaume M., Linse K., Norman M.D., Smith P.J., Steinke D., Stevens D.W., Strugnell J.M.	7102795373;15724707900;7801537149;6603699696;57203178740;7406996870;55901792800;7401571955;8856608200;	Cryptic speciation and the circumpolarity debate: A case study on endemic Southern Ocean octopuses using the COI barcode of life		2011	Deep-Sea Research Part II: Topical Studies in Oceanography	58	2022-02-01		242	249		8	8	107	10.1016/j.dsr2.2010.05.016	https://www.scopus.com/inward/record.uri?eid=2-s2.0-79851484442&doi=10.1016%2fj.dsr2.2010.05.016&partnerID=40&md5=6ee99e553fa5deb3d0c3d83073f3bdb8	Martin Ryan Marine Science Institute, National University of Ireland Galway, University Road, Galway, Ireland; School of Biological Sciences, Queen's University Belfast, 97 Lisburn Road, Belfast BT9 7BL, United Kingdom; Museum national d'Histoire naturelle, USM 401 - UMR 7208 BOREA - IRD 207 - UPMC, 43 Rue Cuvier, 75005 Paris, France; British Antarctic Survey, Natural Environment Research Council…	Allcock, A.L., Martin Ryan Marine Science Institute, National University of Ireland Galway, University Road, Galway, Ireland, School of Biological Sciences, Queen's University Belfast, 97 Lisburn Road, Belfast BT9 7BL, United Kingdom; Barratt, I., School of Biological Sciences, Queen's University Belfast, 97 Lisburn Road, Belfast BT9 7BL, United Kingdom; ElŽaume, M., Museum national d'Histoire na…	Circumpolarity; DNA barcoding; Pareledone; Ring species	Amundsen Sea; Antarctic Peninsula; Bottom water; Circumpolarity; Cryptic species; DNA barcoding; Gene flows; Geographic coverage; Haplotypes; Ice shelves; Pareledone; Physical barriers; Ring species; Ross Sea; South Shetland Islands; Southern Ocean; Weddell Sea; Genes; Nucleic acids; Saline water; Landforms; bottom water; cephalopod; crypsis; endemic species; gene flow; genetic analysis; geograph…	Allcock, A.L.; Martin Ryan Marine Science Institute, University Road, Galway, Ireland; email: louise.allcock@gmail.com	English	Deep-Sea Res. Part II Top. Stud. Oceanogr.	Article	Final		Scopus	2-s2.0-79851484442
Allcock A.L., Hochberg F.G., Stranks T.N.	7102795373;7005833971;6506927535;	Re-evaluation of Graneledone setebos (Cephalopoda: Octopodidae) and allocation to the genus Megaleledone		2003	Journal of the Marine Biological Association of the United Kingdom	83	2		319	328		10	10	20	10.1017/S0025315403007148h	https://www.scopus.com/inward/record.uri?eid=2-s2.0-0037391453&doi=10.1017%2fS0025315403007148h&partnerID=40&md5=1f4af763551b363af52eb33e355ac1cc	Marine Systems Research Group, School of Biology and Biochemistry, Queen's University Belfast, 97 Lisburn Road, Belfast BT9 7BL, United Kingdom; Department of Invertebrate Zoology, S. Barbara Mus. of Natural History, 2559 Puesta del Sol Road, Santa Barbara, CA 93105, United States; Div. of Programs, Res./Collections, Museum Victoria, GPO Box 666E, Melbourne, Vic. 3001, Australia	Allcock, A.L., Marine Systems Research Group, School of Biology and Biochemistry, Queen's University Belfast, 97 Lisburn Road, Belfast BT9 7BL, United Kingdom; Hochberg, F.G., Department of Invertebrate Zoology, S. Barbara Mus. of Natural History, 2559 Puesta del Sol Road, Santa Barbara, CA 93105, United States; Stranks, T.N., Div. of Programs, Res./Collections, Museum Victoria, GPO Box 666E, Mel…		cephalopod; taxonomy; Southern Ocean; Cephalopoda; Graneledone; Megaleledone; Megaleledone senoi; Octopodidae	Allcock, A.L.; Marine Systems Research Group, 97 Lisburn Road, Belfast BT9 7BL, United Kingdom; email: l.allcock@qub.ac.uk	English	J. Mar. Biol. Assoc. U.K.	Article	Final		Scopus	2-s2.0-0037391453
Allen B., Read J.L., Medlin G.	36493877100;7202392107;6603033650;	Additional records of small mammals in northern South Australia		2011	Australian Mammalogy	33	1		68	72		5	5	15	10.1071/AM10032	https://www.scopus.com/inward/record.uri?eid=2-s2.0-79953118469&doi=10.1071%2fAM10032&partnerID=40&md5=eaf60fb334116efbdd1c70e55ce6556e	University of Queensland, School of Animal Studies, Gatton Campus, Gatton, QLD 4343, Australia; Vertebrate Pest Research Unit, Industries and Investment NSW, Orange Agricultural Institute, Forest Road, Orange, NSW 2800, Australia; University of Adelaide, School of Earth and Environmental Sciences, Adelaide, SA 5000, Australia; South Australian Museum, North Terrace, Adelaide, SA 5000, Australia	Allen, B., University of Queensland, School of Animal Studies, Gatton Campus, Gatton, QLD 4343, Australia, Vertebrate Pest Research Unit, Industries and Investment NSW, Orange Agricultural Institute, Forest Road, Orange, NSW 2800, Australia; Read, J.L., University of Adelaide, School of Earth and Environmental Sciences, Adelaide, SA 5000, Australia; Medlin, G., South Australian Museum, North Terr…		Canis familiaris dingo; Mammalia; Notomys fuscus; Pseudomys australis; Rattus; Rattus villosissimus	Allen, B.; University of Queensland, , Gatton, QLD 4343, Australia; email: benjamin.allen@industry.nsw.gov.au	English	Aust. Mammal.	Article	Final		Scopus	2-s2.0-79953118469
Allen G., Bailey S.	7402366528;49961021400;	Reef fishes of the Phoenix Islands, central Pacific Ocean		2011	Atoll Research Bulletin		589		83	118		36	36	7	10.5479/si.00775630.589.83	https://www.scopus.com/inward/record.uri?eid=2-s2.0-80051735409&doi=10.5479%2fsi.00775630.589.83&partnerID=40&md5=b654d47785cc45e2ffc74bc6bdc2a0f2	Western Australian Museum, Dreyer Road, Roleystone, WA 6111, Australia; New England Aquarium, Central Wharf, Boston, MA 02110, United States	Allen, G., Western Australian Museum, Dreyer Road, Roleystone, WA 6111, Australia; Bailey, S., New England Aquarium, Central Wharf, Boston, MA 02110, United States		abundance; bioindicator; fish; habitat; new record; reef; scuba diving; species diversity; Pacific Ocean; Pacific Ocean (Central); Acanthuridae; Carcharhinus springeri; Cheilinus undulatus; Gobiidae; Labridae; Pisces; Pomacentridae; Scaridae; Serranidae	Allen, G.; Western Australian Museum, Dreyer Road, Roleystone, WA 6111, Australia	English	Atoll Res. Bull.	Article	Final		Scopus	2-s2.0-80051735409
Allen G.E., Wilson S.K., Isbister G.K.	55539838800;55964717000;34975054300;	Paroplocephalus envenoming: A previously unrecognised highly venomous snake in Australia		2013	Medical Journal of Australia	199	11		792	793		2	2	1	10.5694/mja13.10985	https://www.scopus.com/inward/record.uri?eid=2-s2.0-84890319839&doi=10.5694%2fmja13.10985&partnerID=40&md5=45707b3231f468219c1ac1c30a51249e	Emergency Department, Royal Brisbane and Women's Hospital, Brisbane, QLD, Australia; Queensland Museum, Brisbane, QLD, Australia; Discipline of Clinical Pharmacology, University of Newcastle, Newcastle, NSW, Australia; Department of Clinical Toxicology and Pharmacology, Calvary Mater Newcastle, Newcastle, NSW, Australia	Allen, G.E., Emergency Department, Royal Brisbane and Women's Hospital, Brisbane, QLD, Australia; Wilson, S.K., Queensland Museum, Brisbane, QLD, Australia; Isbister, G.K., Discipline of Clinical Pharmacology, University of Newcastle, Newcastle, NSW, Australia, Department of Clinical Toxicology and Pharmacology, Calvary Mater Newcastle, Newcastle, NSW, Australia		analgesic agent; antiemetic agent; creatine kinase; fibrinogen; fibrinogen degradation product; lactate dehydrogenase; polyvalent antivenom; snake venom antiserum; unclassified drug; adult; blood clotting disorder; case report; diaphoresis; envenomation; headache; human; male; note; pain; Paroplocephalus atriceps; partial thromboplastin time; poisonous snake; prothrombin time; snakebite; thromboc…	Emergency Department, , Brisbane, QLD, Australia	English	Med. J. Aust.	Note	Final	All Open Access, Bronze	Scopus	2-s2.0-84890319839
Allen G.R.	7402366528;	A review of the marine catfish genus Paraplotosus (Plotosidae) with the description of a new species from north-western Australia		1998	Raffles Bulletin of Zoology	46	1		123	134		12	12	8		https://www.scopus.com/inward/record.uri?eid=2-s2.0-0039489950&partnerID=40&md5=c21b1c0007567b86b9c0894bb2764f8d	Department of Aquatic Zoology, Western Australian Museum, Francis Street, Perth, WA 6000, Australia	Allen, G.R., Department of Aquatic Zoology, Western Australian Museum, Francis Street, Perth, WA 6000, Australia	Australia; Ichthyology; South-east Asia; Taxonomy		Allen, G.R.; Department of Aquatic Zoology, Francis Street, Perth, WA 6000, Australia	English	Raffles Bull. Zool.	Article	Final		Scopus	2-s2.0-0039489950
Allen G.R.	7402366528;	Conservation hotspots of biodiversity and endemism for Indo-Pacific coral reef fishes		2008	Aquatic Conservation: Marine and Freshwater Ecosystems	18	5		541	556		16	16	305	10.1002/aqc.880	https://www.scopus.com/inward/record.uri?eid=2-s2.0-50149118173&doi=10.1002%2faqc.880&partnerID=40&md5=ac660ac44b3627db915fdf5ca83af847	Department of Aquatic Zoology, Western Australian Museum, Locked Bag 49, Welshpool DC, Perth, 6986, Australia; Department of Aquatic Zoology, Western Australian Museum, Locked Bag 49, Welshpool DC, Perth, WA 6986, Australia	Allen, G.R., Department of Aquatic Zoology, Western Australian Museum, Locked Bag 49, Welshpool DC, Perth, 6986, Australia, Department of Aquatic Zoology, Western Australian Museum, Locked Bag 49, Welshpool DC, Perth, WA 6986, Australia	Coral triangle; GIS analysis; Marine protected areas; Species richness; Zoogeography	biodiversity; conservation planning; coral reef; endemism; GIS; habitat conservation; mapping method; marine park; software; spatial distribution; species conservation; species richness; zoogeography; Asia; Atlantic Ocean; Australasia; Australia; Caribbean Sea; Caroline Islands; Coral Triangle; Eurasia; Far East; Federated States of Micronesia; Fiji; Indonesia; Japan; Malaysia; Melanesia; Microne…	Allen, G. R.; Department of Aquatic Zoology, Locked Bag 49, Welshpool DC, Perth, WA 6986, Australia; email: tropical_reef@bigpond.com	English	Aquatic Conserv. Mar. Freshw. Ecosyst.	Article	Final		Scopus	2-s2.0-50149118173
Allen G.R.	7402366528;	Foreword		2016	Biology of Damselfishes				v	vii		FLAG	340		10.1201/9781315373874	https://www.scopus.com/inward/record.uri?eid=2-s2.0-85051450868&doi=10.1201%2f9781315373874&partnerID=40&md5=6d05c8d38b95fca691f1589867d6b1ef	Western Australian Museum, Locked Bag 49, Welshpool DC, Perth, WA 6986, Australia	Allen, G.R., Western Australian Museum, Locked Bag 49, Welshpool DC, Perth, WA 6986, Australia			Allen, G.R.; Western Australian Museum, Locked Bag 49, Welshpool DC, Australia; email: gerald.allen@wa.gov.au	English	Biol. of Damselfishes	Editorial	Final		Scopus	2-s2.0-85051450868
Allen G.R.	7402366528;	Melanotaenia iris, a new freshwater rainbowfish (Melanotaeniidae) from Papua New Guinea with notes on the fish fauna in Head Waters		1987	Japanese Journal of Ichthyology	34	1		15	20		6	6	1	10.1007/BF02904139	https://www.scopus.com/inward/record.uri?eid=2-s2.0-52449146659&doi=10.1007%2fBF02904139&partnerID=40&md5=ba545f5a6b5581fc07d0db9e235c51b9	Department of Ichthyology, Western Australian Museum, Francis Street, Perth, 6000, Western Australia, Australia	Allen, G.R., Department of Ichthyology, Western Australian Museum, Francis Street, Perth, 6000, Western Australia, Australia			Allen, G.R.; Department of Ichthyology, Francis Street, Perth, 6000, Western Australia, Australia	English	Jap. Jour. Ich.	Article	Final		Scopus	2-s2.0-52449146659
Allen G.R.	7402366528;	Popondichthys, a replacement name for the melanotaeniid fish genus Popondetta		1987	Japanese Journal of Ichthyology	33	4		409			1	1	2	10.1007/BF02904104	https://www.scopus.com/inward/record.uri?eid=2-s2.0-52449145421&doi=10.1007%2fBF02904104&partnerID=40&md5=4f3c3f470982c5700eb4e67f14f2e0d1	Department of Ichthyology, Western Australian Museum, Francis Street, Perth, 6000, Western Australia, Australia	Allen, G.R., Department of Ichthyology, Western Australian Museum, Francis Street, Perth, 6000, Western Australia, Australia			Allen, G.R.; Department of Ichthyology, Francis Street, Perth, 6000, Western Australia, Australia	English	Jap. Jour. Ich.	Article	Final		Scopus	2-s2.0-52449145421
Allen G.R.	7402366528;	Review of Indo-Pacific coral reef fish systematics: 1980 to 2014		2015	Ichthyological Research	62	1		2	8		7	7	7	10.1007/s10228-014-0411-1	https://www.scopus.com/inward/record.uri?eid=2-s2.0-84939881752&doi=10.1007%2fs10228-014-0411-1&partnerID=40&md5=9c082bfcaf3d8394ba000c8647d8589f	Western Australian Museum, Locked Bag 49, Welshpool DC, Perth, WA 6986, Australia	Allen, G.R., Western Australian Museum, Locked Bag 49, Welshpool DC, Perth, WA 6986, Australia	Coral fish; Review; Systematics		Allen, G.R.; Western Australian Museum, Locked Bag 49, Welshpool DC, Australia	English	Ichthyol. Res.	Review	Final	All Open Access, Hybrid Gold	Scopus	2-s2.0-84939881752
Allen G.R.	7402366528;	Threatened fishes of the world: Pterapogon kauderni Koumans, 1933 (Apogonidae)		2000	Environmental Biology of Fishes	57	2		142			1	1	24	10.1023/A:1007639909422	https://www.scopus.com/inward/record.uri?eid=2-s2.0-0342470650&doi=10.1023%2fA%3a1007639909422&partnerID=40&md5=4698087d4d04e0b8c6bc467094110dbe	Department of Aquatic Zoology, Western Australian Museum, Francis Street, Perth, WA 6000, Australia	Allen, G.R., Department of Aquatic Zoology, Western Australian Museum, Francis Street, Perth, WA 6000, Australia		Apogonidae; Pisces; Pterapogon; Pterapogon kauderni	Allen, G.R.; Department of Aquatic Zoology, Francis Street, Perth, WA 6000, Australia; email: fish@multiline.com.au	English	Environ. Biol. Fishes	Article	Final		Scopus	2-s2.0-0342470650
Allen G.R., Adrim M.	7402366528;24371830800;	Review: Article Coral Reef Fishes of Indonesia		2003	Zoological Studies	42	1		1	72		72	72	158		https://www.scopus.com/inward/record.uri?eid=2-s2.0-21144457046&partnerID=40&md5=7a9fe4a04e4311015dce614d5500fe50	Western Australian Museum, Francis Street, Perth, WA 6000, Australia; Conservation International, 1 Dreyer Road, Roleystone, WA 6111, Australia; Pusat Penelitian dan Pengembangan Oseanologi - LIPI, Box 580 DAK, Jakarta 11001, Indonesia	Allen, G.R., Western Australian Museum, Francis Street, Perth, WA 6000, Australia, Conservation International, 1 Dreyer Road, Roleystone, WA 6111, Australia; Adrim, M., Pusat Penelitian dan Pengembangan Oseanologi - LIPI, Box 580 DAK, Jakarta 11001, Indonesia			Allen, G. R.; Western Australian Museum, Francis Street, Perth, WA 6000, Australia; email: tropical_reef@bigpond.com	English	Zool. Stud.	Review	Final		Scopus	2-s2.0-21144457046
Allen G.R., Erdmann M.V.	7402366528;7102615072;	Pentapodus numberii, a new species of whiptail (Pisces: Nemipteridae) from eastern Indonesia		2009	Zoological Studies	48	2		280	286		7	7	1		https://www.scopus.com/inward/record.uri?eid=2-s2.0-72549118175&partnerID=40&md5=d29a76c83364c5b67af014796a88e2b0	1 Dreyer Road, Roleystone WA 6111, Australia; Western Australian Museum, Locked Bag 49, Welshpool DC, Perth 6986, Australia; Conservation International, Jl. Dr. Muwardi No. 17, Renon, Denpasar 80235, Indonesia	Allen, G.R., 1 Dreyer Road, Roleystone WA 6111, Australia, Western Australian Museum, Locked Bag 49, Welshpool DC, Perth 6986, Australia; Erdmann, M.V., Conservation International, Jl. Dr. Muwardi No. 17, Renon, Denpasar 80235, Indonesia	Coral reefs; Halmahera; Marine fish; New guinea; Taxonomy	Anthozoa; Nemipteridae; Pentapodus; Pentapodus emeryii; Pisces; Teiidae	Allen, G. R.1 Dreyer Road, Roleystone WA 6111, Australia; email: tropical_reef@bigpond.com.au	English	Zool. Stud.	Article	Final		Scopus	2-s2.0-72549118175
Allen G.R., Hoese D.F.	7402366528;8550011100;	A new species of Allomogurnda (Gobioidei: Eleotridae) from the Sepik River system of Papua New Guinea		2017	Cybium	41	2		171	177		7	7			https://www.scopus.com/inward/record.uri?eid=2-s2.0-85025115310&partnerID=40&md5=2618b33c83eac99827eb92c4a4fcff23	Department of Aquatic Zoology, Western Australian Museum, Locked Bag 49, Welshpool DC, Perth, WA 6986, Australia; Australian Museum, 6 College Street, Sydney, NSW 2010, Australia	Allen, G.R., Department of Aquatic Zoology, Western Australian Museum, Locked Bag 49, Welshpool DC, Perth, WA 6986, Australia; Hoese, D.F., Australian Museum, 6 College Street, Sydney, NSW 2010, Australia	Altomogurnda multicincta; Eleotridae; New species; Papua New Guinea; Sepik River		Allen, G.R.; Department of Aquatic Zoology, Locked Bag 49, Welshpool DC, Australia; email: gerry.tropicalreef@gmail.com	English	Cybium	Article	Final		Scopus	2-s2.0-85025115310
Allen G.R., Randall J.E.	7402366528;7201864813;	Exyrias Akihito, a new species of coral-reef goby (gobiidae) from the western pacific		2005	Raffles Bulletin of Zoology	53	2		231	235		5	5	3		https://www.scopus.com/inward/record.uri?eid=2-s2.0-49749087964&partnerID=40&md5=2d31fc9e422af8bb809951e15588d5fa	Western Australian Museum, Francis Street, Perth, WA 6000, Australia; Bishop Museum, 1525 Bernice Street, Honolulu, HI 96817-2704, United States	Allen, G.R., Western Australian Museum, Francis Street, Perth, WA 6000, Australia; Randall, J.E., Bishop Museum, 1525 Bernice Street, Honolulu, HI 96817-2704, United States	Exyrias; Fish taxonomy; Gobiidae; Western pacific	Anthozoa; Callogobius atratus; Exyrias; Gobiidae	Allen, G. R.; Western Australian Museum, Francis Street, Perth, WA 6000, Australia	English	Raffles Bull. Zool.	Article	Final		Scopus	2-s2.0-49749087964
Allen G.R., Randall J.E.	7402366528;7201864813;	Two new species of shrimp-associated gobies (Gobiidae: Cryptocentrus) from the Western Pacific		2011	Marine Biology Research	7	6		554	564		11	11	6	10.1080/17451000.2010.530545	https://www.scopus.com/inward/record.uri?eid=2-s2.0-84978375997&doi=10.1080%2f17451000.2010.530545&partnerID=40&md5=ed97aa95169f068da4af7f3c7d867197	Department of Aquatic Zoology, Western Australian Museum, Perth, WA, Australia; Bishop Museum, Honolulu, HI, United States	Allen, G.R., Department of Aquatic Zoology, Western Australian Museum, Perth, WA, Australia; Randall, J.E., Bishop Museum, Honolulu, HI, United States	Cryptocentrus; Gobiidae; Indo-Pacific; Shrimp-associated		Allen, G.R.; Department of Aquatic Zoology, Locked Bag 49, Welshpool DC, Perth, WA, 6986, Australia; email: tropical_reef@bigpond.com	English	Mar. Biol. Res.	Article	Final		Scopus	2-s2.0-84978375997
Allen G.R., Robertson D.R.	7402366528;57198996193;	An annotated checklist of the fishes of Clipperton Atoll, tropical eastern Pacific		1997	Revista de Biologia Tropical	45	2		813	843		31	31	28		https://www.scopus.com/inward/record.uri?eid=2-s2.0-0342432897&partnerID=40&md5=a6ce082e10e50e37a652db5ca8cf89dc	Department of Aquatic Vertebrates, Western Australian Museum, Francis Street, Perth, WA 6000, Australia; Smithsonian Trop. Res. Institute, Balboa, Panama	Allen, G.R., Department of Aquatic Vertebrates, Western Australian Museum, Francis Street, Perth, WA 6000, Australia; Robertson, D.R., Smithsonian Trop. Res. Institute, Balboa, Panama	Clipperton island; Eastern pacific; Fish fauna		Allen, G.R.; Department of Aquatic Vertebrates, Francis Street, Perth, WA 6000, Australia; email: fish@multiline.com.au	English	Rev. Biol. Trop.	Article	Final		Scopus	2-s2.0-0342432897
Allen G.R., Seeman O.D., Schmid-Hempel P., Buttermore R.E.	7402365882;57204192804;7005822595;6507268395;	Low parasite loads accompany the invading population of the bumblebee, Bombus terrestris in Tasmania		2007	Insectes Sociaux	54	1		56	63		8	8	22	10.1007/s00040-007-0908-y	https://www.scopus.com/inward/record.uri?eid=2-s2.0-33847661664&doi=10.1007%2fs00040-007-0908-y&partnerID=40&md5=cd26665a65f328cf9af818cf47e94108	School of Agricultural Science/TIAR, University of Tasmania, Private Bag 54, Hobart, Tasmania 7001, Australia; Queensland Museum, PO Box 3300, South Brisbane, QLD 4101, Australia; ETH ZŸrich, Institute of Integrative Biology (IBZ), ETH-Zentrum CHN, CH-8092 ZŸrich, Switzerland; USDA APHIS PPQ Plant Inspection Station, South San Francisco, CA 94080, United States	Allen, G.R., School of Agricultural Science/TIAR, University of Tasmania, Private Bag 54, Hobart, Tasmania 7001, Australia; Seeman, O.D., School of Agricultural Science/TIAR, University of Tasmania, Private Bag 54, Hobart, Tasmania 7001, Australia, Queensland Museum, PO Box 3300, South Brisbane, QLD 4101, Australia; Schmid-Hempel, P., ETH ZŸrich, Institute of Integrative Biology (IBZ), ETH-Zentru…	Founder population; Genetic diversity; Introduction; Kuzinia; Mites	bee; biological invasion; ectoparasite; endoparasite; host-parasite interaction; microorganism; mite; nematode; parasitism; Australasia; Australia; Tasmania; Acari; Acaridae; Apoidea; Bombus terrestris; Dujardin; Kuzinia; Kuzinia laevis; Nematoda	Allen, G.R.; School of Agricultural Science/TIAR, Private Bag 54, Hobart, Tasmania 7001, Australia; email: Geoff.Allen@utas.edu.au	English	Insectes Sociaux	Article	Final		Scopus	2-s2.0-33847661664
Allen L.	57186154800;	Kanalaritja Ð An unbroken string: Honouring the tradition of Tasmanian aboriginal shell stringing		2018	Australian Historical Studies	49	1		126	129		4	4		10.1080/1031461X.2018.1411237	https://www.scopus.com/inward/record.uri?eid=2-s2.0-85042418179&doi=10.1080%2f1031461X.2018.1411237&partnerID=40&md5=65c1525aafafa3aaaf553c3b1367e8ee	Museums Victoria, Australia	Allen, L., Museums Victoria, Australia			Allen, L.; Museums VictoriaAustralia; email: lallen@museum.vic.gov.au	English	Aust. Hist. Stud.	Note	Final		Scopus	2-s2.0-85042418179
Allen L.	57186154800;	Message sticks and indigenous diplomacy: "Thomson's treaty"-brokering peace on Australia's Northern Frontier in the 1930s		2015	Conciliation on Colonial Frontiers: Conflict, Performance and Commemoration in Australia and the Pacific Rim				113	131		19	19	2	10.4324/9781315812946	https://www.scopus.com/inward/record.uri?eid=2-s2.0-84961257020&doi=10.4324%2f9781315812946&partnerID=40&md5=c6447fddd11a69bb0d1ce342e062c6ec	Museum Victoria in Melbourne, Australia	Allen, L., Museum Victoria in Melbourne, Australia			Allen, L.; Museum Victoria in MelbourneAustralia	English	Concil. on Colon. Front.: Confl., Perform. and Commem. in Aust. and the Pac. Rim	Book Chapter	Final		Scopus	2-s2.0-84961257020
Allen L., Babister S., Bonshek E., Goodall R.	57186154800;57204775997;23768122100;36722121700;	Finding the signatures of glass beads: A preliminary investigation of indigenous artefacts from Australia and papua New Guinea		2018	Journal of the Anthropological Society of South Australia	42			48	80		33	33	1		https://www.scopus.com/inward/record.uri?eid=2-s2.0-85063342979&partnerID=40&md5=e075d24f08f1f4c956a99755bdb927d9	Museums Victoria, Melbourne, VIC 3001, Australia; The British Museum, London, United Kingdom	Allen, L., Museums Victoria, Melbourne, VIC 3001, Australia; Babister, S., Museums Victoria, Melbourne, VIC 3001, Australia; Bonshek, E., The British Museum, London, United Kingdom; Goodall, R., Museums Victoria, Melbourne, VIC 3001, Australia				English	J. Anthropol. Soc. South Australia	Article	Final		Scopus	2-s2.0-85063342979
Allen M.G., Morgan D.L., Close P.G., Beatty S.J.	55363781400;7403985358;8238569800;7006532917;	Too little but not too late? Biology of a recently discovered and imperilled freshwater fish in a drying temperate region and comparison with sympatric fishes		2020	Aquatic Conservation: Marine and Freshwater Ecosystems	30	7		1412	1423		12	12	3	10.1002/aqc.3346	https://www.scopus.com/inward/record.uri?eid=2-s2.0-85084794427&doi=10.1002%2faqc.3346&partnerID=40&md5=9b1f3b89d76848cabab82c122dc516e7	Centre for Sustainable Aquatic Ecosystems, Harry Butler Institute, Murdoch University, Murdoch, Australia; Western Australian Museum, Welshpool DC, Australia; UWA School of Agriculture and Environment, The University of Western Australia, Albany, Australia	Allen, M.G., Centre for Sustainable Aquatic Ecosystems, Harry Butler Institute, Murdoch University, Murdoch, Australia, Western Australian Museum, Welshpool DC, Australia; Morgan, D.L., Centre for Sustainable Aquatic Ecosystems, Harry Butler Institute, Murdoch University, Murdoch, Australia; Close, P.G., UWA School of Agriculture and Environment, The University of Western Australia, Albany, Austr…	climate change; endangered species; freshwater refuges; Nannoperca pygmaea; secondary salinization	baseflow; catchment; conservation status; endangered species; freshwater environment; perciform; Red List; salinity; seasonal variation; temperate environment; tributary; Australia; Nannatherina balstoni; Nannoperca; Pisces	Morgan, D.L.; Centre for Sustainable Aquatic Ecosystems, Australia; email: d.morgan@murdoch.edu.au	English	Aquatic Conserv. Mar. Freshw. Ecosyst.	Article	Final		Scopus	2-s2.0-85084794427
Allen V., Head L., Medlin G., Witter D.	7102411823;7006298113;6603033650;7006467815;	Palaeo-ecology of the Gap and Coturaundee Ranges, western New South Wales, using stick-nest rat (Leporillus spp.) (Muridae) middens		2000	Austral Ecology	25	4		333	343		11	11	8	10.1046/j.1442-9993.2000.01042.x	https://www.scopus.com/inward/record.uri?eid=2-s2.0-0003287740&doi=10.1046%2fj.1442-9993.2000.01042.x&partnerID=40&md5=9898748b295be130d63bf81eec82a65e	School of Geosciences, University of Wollongong, Wollongong, NSW 2522, Australia; Mammal Section, South Australian Museum, Adelaide, SA, Australia; National Parks and Wildlife Service, Broken Hill, NSW, Australia	Allen, V., School of Geosciences, University of Wollongong, Wollongong, NSW 2522, Australia; Head, L., School of Geosciences, University of Wollongong, Wollongong, NSW 2522, Australia; Medlin, G., Mammal Section, South Australian Museum, Adelaide, SA, Australia; Witter, D., National Parks and Wildlife Service, Broken Hill, NSW, Australia	Australia; Environmental change; Holocene; Palynology; Semi-arid zone	Animalia; Leporillus; Mammalia; Muridae	Head, L.; School of Geosciences, , Wollongong, NSW 2522, Australia; email: lesley_head@uow.edu.au	English	Austral Ecol.	Article	Final		Scopus	2-s2.0-0003287740
Allford A., Cooper S.J.B., Humphreys W.F., Austin A.D.	24179416200;57203298099;7005752023;7101987823;	Diversity and distribution of groundwater fauna in a calcrete aquifer: Does sampling method influence the story?		2008	Invertebrate Systematics	22	2		127	138		12	12	31	10.1071/IS07058	https://www.scopus.com/inward/record.uri?eid=2-s2.0-43549112332&doi=10.1071%2fIS07058&partnerID=40&md5=49984ff444f53301f8fd2bd4e21f91d0	Australian Centre for Evolutionary Biology and Biodiversity, School of Earth and Environmental Sciences, University of Adelaide, SA 5005, Australia; Evolutionary Biology Unit, South Australian Museum, North Terrace, Adelaide, SA 5000, Australia; Western Australian Museum, Collections and Research Centre, Locked Bag 49, Welshpool DC, WA 6986, Australia	Allford, A., Australian Centre for Evolutionary Biology and Biodiversity, School of Earth and Environmental Sciences, University of Adelaide, SA 5005, Australia; Cooper, S.J.B., Australian Centre for Evolutionary Biology and Biodiversity, School of Earth and Environmental Sciences, University of Adelaide, SA 5005, Australia, Evolutionary Biology Unit, South Australian Museum, North Terrace, Adela…	Discrete interval sampling; Haul net; Pump sampling; Stygofauna	aquifer; calcrete; community structure; groundwater; population distribution; population dynamics; sampling; species diversity; species richness; Australasia; Australia; Western Australia; Yilgarn Block	Austin, A. D.; Australian Centre for Evolutionary Biology and Biodiversity, , SA 5005, Australia; email: andy.austin@adelaide.edu.au	English	Invertebr. Syst.	Article	Final		Scopus	2-s2.0-43549112332
Alloing-SŽguier L., S‡nchez-Villagra M.R., Lee M.S.Y., Lebrun R.	55619215500;7003293925;57203455281;22980305900;	The Bony Labyrinth in Diprotodontian Marsupial Mammals: Diversity in Extant and Extinct Forms and Relationships with Size and Phylogeny		2013	Journal of Mammalian Evolution	20	3		191	198		8	8	20	10.1007/s10914-013-9228-3	https://www.scopus.com/inward/record.uri?eid=2-s2.0-84880844385&doi=10.1007%2fs10914-013-9228-3&partnerID=40&md5=3f6bc2b0607f83222feef846fd63f402	UniversitŽ Montpellier 2, Institut des Sciences de l'Evolution (UMR-CNRS 5554), C.C. 64, Place Eugne Bataillon, 34095 Montpellier Cedex 05, France; Palaeontologisches Institut und Museum, Karl Schmid-Strasse 4, 8006 ZŸrich, Switzerland; Earth Sciences Section, South Australian Museum, North Terrace, Adelaide, SA, 5000, Australia	Alloing-SŽguier, L., UniversitŽ Montpellier 2, Institut des Sciences de l'Evolution (UMR-CNRS 5554), C.C. 64, Place Eugne Bataillon, 34095 Montpellier Cedex 05, France; S‡nchez-Villagra, M.R., Palaeontologisches Institut und Museum, Karl Schmid-Strasse 4, 8006 ZŸrich, Switzerland; Lee, M.S.Y., Earth Sciences Section, South Australian Museum, North Terrace, Adelaide, SA, 5000, Australia; Lebrun, …	Allometry; Diprotodon; Diprotodontia; Geometric morphometrics; Inner ear; Thylacoleo	Diprotodon; Diprotodontia; Mammalia; Metatheria; Thylacoleo	Lebrun, R.; UniversitŽ Montpellier 2, C.C. 64, Place Eugne Bataillon, 34095 Montpellier Cedex 05, France; email: renaud.lebrun@univ-montp2.fr	English	J. Mamm. Evol.	Article	Final		Scopus	2-s2.0-84880844385
Allsopp P.G.	7003872873;	Australian Melolonthini (Coleoptera: Scarabaeidae: Melolonthinae): A second species of Hypolepida Britton, 1978		2020	Zootaxa	4742	3		595	600		6	6	1	10.11646/zootaxa.4742.3.13	https://www.scopus.com/inward/record.uri?eid=2-s2.0-85079791106&doi=10.11646%2fzootaxa.4742.3.13&partnerID=40&md5=066546bda881021377acdc2ddcca2d0b	Queensland Museum, PO Box 3300, South Brisbane, 4101, Australia	Allsopp, P.G., Queensland Museum, PO Box 3300, South Brisbane, 4101, Australia	Australia; Chafers; Classification; Nomenclature; Taxonomy	animal; Australia; beetle; Animals; Australia; Coleoptera	Allsopp, P.G.; Queensland Museum, PO Box 3300, Australia; email: peter.allsopp@bigpond.com	English	Zootaxa	Article	Final		Scopus	2-s2.0-85079791106
Allsopp P.G.	7003872873;	Clarification of the status of the types of Australian Melolonthini (Coleoptera: Scarabaeidae: Melolonthinae) described before 1950		2020	Zootaxa	4885	4		451	486		36	36		10.11646/zootaxa.4885.4.1	https://www.scopus.com/inward/record.uri?eid=2-s2.0-85097068718&doi=10.11646%2fzootaxa.4885.4.1&partnerID=40&md5=1fe81d74e2e67a34aeb23b9cc320af02	Queensland Museum, PO Box 3300, South Brisbane, 4101, Australia	Allsopp, P.G., Queensland Museum, PO Box 3300, South Brisbane, 4101, Australia	Australia; Chafers; Classification; Lectotypes; Nomenclature; Taxonomy	animal; Australia; beetle; Animals; Australia; Coleoptera	Allsopp, P.G.; Queensland Museum, PO Box 3300, Australia; email: peter.allsopp@bigpond.com	English	Zootaxa	Review	Final		Scopus	2-s2.0-85097068718
Allsopp P.G.	7003872873;	Siegius, a replacement name for Bilobatus Sieg, 1993 (Crustacea: Tanaidacea: Apseudidae), preoccupied by Bilobatus Machatschke, 1970 (Insecta: Coleoptera: Scarabaeidae: Rutelinae)		2017	Zootaxa	4317	3		584			1	1		10.11646/zootaxa.4317.3.9	https://www.scopus.com/inward/record.uri?eid=2-s2.0-85028748393&doi=10.11646%2fzootaxa.4317.3.9&partnerID=40&md5=6dfc3ffcd344b9ed8fcfd7537addeec4	Queensland Museum, PO Box 3300, South Brisbane, 4101, Australia	Allsopp, P.G., Queensland Museum, PO Box 3300, South Brisbane, 4101, Australia			Allsopp, P.G.; Queensland Museum, PO Box 3300, Australia; email: peter.allsopp@bigpond.com	English	Zootaxa	Letter	Final		Scopus	2-s2.0-85028748393
Allsopp P.G., Hudson P.J.	7003872873;23966676600;	Novapus bifidus Carne, 1957, a primary homonym and synonym of Novapus bifidus Lea, 1910 (Coleoptera: Scarabaeidae: Dynastinae)		2019	Zootaxa	4560	3		576	578		3	3		10.11646/zootaxa.4560.3.9	https://www.scopus.com/inward/record.uri?eid=2-s2.0-85062235157&doi=10.11646%2fzootaxa.4560.3.9&partnerID=40&md5=e52b00fd02ea874aab12bba592377e0f	Queensland Museum, PO Box 3300, South Brisbane, 4101, Australia; South Australian Museum, North Terrace, Adelaide, 5000, Australia	Allsopp, P.G., Queensland Museum, PO Box 3300, South Brisbane, 4101, Australia; Hudson, P.J., South Australian Museum, North Terrace, Adelaide, 5000, Australia		animal; beetle; England; female; male; United Kingdom; Victoria; Animals; Coleoptera; Female; London; Male; United Kingdom; Victoria		English	Zootaxa	Letter	Final		Scopus	2-s2.0-85062235157
Allsopp P.G., Hutchinson P.M.	7003872873;55498331800;	Niuailan, a new genus to accommodate Carneoryctes peterseni (Endrodi, 1967) (Coleoptera: Scarabaeidae: Dynastinae: Pentodontini) from New Ireland, Papua New Guinea		2020	Zootaxa	4860	1		135	145		11	11		10.11646/zootaxa.4860.1.8	https://www.scopus.com/inward/record.uri?eid=2-s2.0-85092633678&doi=10.11646%2fzootaxa.4860.1.8&partnerID=40&md5=aa84b9d4791800e12a98a51f637368b1	Queensland Museum, PO Box 3300, South Brisbane, 4101, Australia; Department of Primary Industries and Regional Development (Quarantine WA), Locked Bag 69, Welshpool, DC 6986, Australia	Allsopp, P.G., Queensland Museum, PO Box 3300, South Brisbane, 4101, Australia; Hutchinson, P.M., Department of Primary Industries and Regional Development (Quarantine WA), Locked Bag 69, Welshpool, DC 6986, Australia	Classification; Dynastines; Nomenclature; Taxonomy	animal; beetle; Papua New Guinea; Animals; Coleoptera; Papua New Guinea		English	Zootaxa	Article	Final		Scopus	2-s2.0-85092633678
Allsopp P.G., Hutchinson P.M.	7003872873;55498331800;	The exotic whitegrub plectris alien a chapin (coleoptera: Scarabaeidae: Melolonthinae) is more widely distributed in Australia than previously thought		2018	Australian Entomologist	45			1	6		6	6	3		https://www.scopus.com/inward/record.uri?eid=2-s2.0-85046156995&partnerID=40&md5=bc41f0e12c0369d44f99b250b10ba4a3	Queensland Museum, PO Box 3300, South Brisbane, QLD 4101, Australia; Department of Agriculture and Food WA (Quarantine WA), Locked Bag 69, Weishpool DC, WA 6986, Australia	Allsopp, P.G., Queensland Museum, PO Box 3300, South Brisbane, QLD 4101, Australia; Hutchinson, P.M., Department of Agriculture and Food WA (Quarantine WA), Locked Bag 69, Weishpool DC, WA 6986, Australia				English	Aust. Entomologist	Article	Final		Scopus	2-s2.0-85046156995
Alstršm P., Fregin S., Norman J.A., Ericson P.G.P., Christidis L., Olsson U.	7003408308;26633679800;7402491425;7004190906;6603882072;7007017453;	Multilocus analysis of a taxonomically densely sampled dataset reveal extensive non-monophyly in the avian family Locustellidae		2011	Molecular Phylogenetics and Evolution	58	3		513	526		14	14	32	10.1016/j.ympev.2010.12.012	https://www.scopus.com/inward/record.uri?eid=2-s2.0-79951920324&doi=10.1016%2fj.ympev.2010.12.012&partnerID=40&md5=fe06a5519f143ac06e07bd41952cf85f	Swedish Species Information Centre, Swedish University of Agricultural Sciences, Box 7007, SE-750 07 Uppsala, Sweden; Vogelwarte Hiddensee, Zoological Institute and Museum, Ernst Moritz Arndt University of Greifswald, 17489 Greifswald, Germany; Department of Genetics, University of Melbourne, Parkville Vic. 3052 Australia and Sciences Department, Museum Victoria, GPO Box 666, Melbourne Vic. 3001,…	Alstršm, P., Swedish Species Information Centre, Swedish University of Agricultural Sciences, Box 7007, SE-750 07 Uppsala, Sweden; Fregin, S., Vogelwarte Hiddensee, Zoological Institute and Museum, Ernst Moritz Arndt University of Greifswald, 17489 Greifswald, Germany; Norman, J.A., Department of Genetics, University of Melbourne, Parkville Vic. 3052 Australia and Sciences Department, Museum Vict…	BEST; Classification; Concatenation; Gene trees; MrBayes; Phylogeny; Species trees	mitochondrial DNA; animal; article; Bayes theorem; biological model; cell nucleus; classification; DNA sequence; genetics; haplotype; intron; phylogeny; sequence alignment; songbird; statistical model; Animals; Bayes Theorem; Cell Nucleus; DNA, Mitochondrial; Haplotypes; Introns; Likelihood Functions; Models, Genetic; Passeriformes; Phylogeny; Sequence Alignment; Sequence Analysis, DNA; Aves; Pas…	Alstršm, P.; Swedish Species Information Centre, Box 7007, SE-750 07 Uppsala, Sweden; email: per.alstrom@slu.se	English	Mol. Phylogenet. Evol.	Article	Final		Scopus	2-s2.0-79951920324
Althaus F., Hill N., Ferrari R., Edwards L., Przeslawski R., Schšnberg C.H.L., Stuart-Smith R., Barrett N., Edgar G., Colquhoun J., Tran M., Jordan A., Rees T., Gowlett-Holmes K.	7006003735;9276975200;56320859000;57004323800;8927320900;6602585081;6507368501;7102133208;7005803258;24733807900;56215485900;7202511691;57004436800;6507092118;	A standardised vocabulary for identifying benthic biota and substrata from underwater imagery: The CATAMI classification scheme		2015	PLoS ONE	10	10	e0141039				FLAG	18	106	10.1371/journal.pone.0141039	https://www.scopus.com/inward/record.uri?eid=2-s2.0-84949988610&doi=10.1371%2fjournal.pone.0141039&partnerID=40&md5=67de396bdf09b3376a64d9c799519b6a	CSIRO Oceans and Atmosphere, Hobart, TAS, Australia; Institute for Marine and Antarctic Studies, University of Tasmania, Hobart, TAS, Australia; School of Biological Sciences and Australian Centre for Field Robotics, University of Sydney and Sydney Institute of Marine Science, Sydney, NSW, Australia; Pawsey Supercomputing Centre, WAMSI, Mt Lawley, WA, Australia; Geoscience Australia, National Ear…	Althaus, F., CSIRO Oceans and Atmosphere, Hobart, TAS, Australia; Hill, N., Institute for Marine and Antarctic Studies, University of Tasmania, Hobart, TAS, Australia; Ferrari, R., School of Biological Sciences and Australian Centre for Field Robotics, University of Sydney and Sydney Institute of Marine Science, Sydney, NSW, Australia; Edwards, L., Pawsey Supercomputing Centre, WAMSI, Mt Lawley, …		biota; biotope; classification; conception; data base; government; habitat; human; human experiment; imagery; linguistics; marine environment; morphology; nomenclature; taxonomy; algorithm; animal; biota; ecosystem; environmental monitoring; environmental protection; invertebrate; procedures; Algorithms; Animals; Biota; Conservation of Natural Resources; Ecosystem; Environmental Monitoring; Inver…		English	PLoS ONE	Article	Final	All Open Access, Gold, Green	Scopus	2-s2.0-84949988610
Althaus F., Williams A., Schlacher T.A., Kloser R.J., Green M.A., Barker B.A., Bax N.J., Brodie P., Schlacher-Hoenlinger M.A.	7006003735;8274985300;6604003534;6602159401;57213213980;7102472578;7005920516;35749493200;11339405900;	Impacts of bottom trawling on deep-coral ecosystems of seamounts are long-lasting		2009	Marine Ecology Progress Series	397			279	294		16	16	240	10.3354/meps08248	https://www.scopus.com/inward/record.uri?eid=2-s2.0-74049126956&doi=10.3354%2fmeps08248&partnerID=40&md5=54e642c749e0384e804c6ee8a637b0cf	CSIRO Wealth from Oceans Flagship, CSIRO Marine and Atmospheric Research, Castray Esplanade, Hobart, TAS 7001, Australia; Faculty of Science, Health and Education, University of the Sunshine Coast, Maroochydore DC, QLD 4558, Australia; Biodiversity Program, Queensland Museum, PO Box 3300, South Brisbane, QLD 4101, Australia	Althaus, F., CSIRO Wealth from Oceans Flagship, CSIRO Marine and Atmospheric Research, Castray Esplanade, Hobart, TAS 7001, Australia; Williams, A., CSIRO Wealth from Oceans Flagship, CSIRO Marine and Atmospheric Research, Castray Esplanade, Hobart, TAS 7001, Australia; Schlacher, T.A., Faculty of Science, Health and Education, University of the Sunshine Coast, Maroochydore DC, QLD 4558, Australi…	Conservation; Deep-sea corals; Fishing; Recovery; Seamounts; Trawling impacts	bottom trawling; coral reef; deep-sea benthos; population density; seamount; species diversity; species richness; Australia; Tasmania; Anthozoa; Scleractinia; Solenosmilia variabilis	Williams, A.; CSIRO Wealth from Oceans Flagship, , Hobart, TAS 7001, Australia; email: alan.williams@csiro.au	English	Mar. Ecol. Prog. Ser.	Article	Final	All Open Access, Bronze	Scopus	2-s2.0-74049126956
Altig R., Rowley J.J.L.	6602906113;20735114600;	The breeding behavior of Glyphoglossus molossus and the tadpoles of Glyphoglossus molossus and Calluella guttulata (Microhylidae)		2014	Zootaxa	3811	3		381	386		6	6	6	10.11646/zootaxa.3811.3.9	https://www.scopus.com/inward/record.uri?eid=2-s2.0-84901952711&doi=10.11646%2fzootaxa.3811.3.9&partnerID=40&md5=fe29641f1575aba9af8a1ee2a86b72b4	Department of Biological Sciences, Mississippi State University, Mississippi State, MS 39762, United States; Australian Museum Research Institute, Australian Museum, 6 College Street, Sydney, NSW 2010, Australia	Altig, R., Department of Biological Sciences, Mississippi State University, Mississippi State, MS 39762, United States; Rowley, J.J.L., Australian Museum Research Institute, Australian Museum, 6 College Street, Sydney, NSW 2010, Australia	Breeding; Microhylidae; Oviposition; Tadpole	animal; Anura; article; Cambodia; female; histology; larva; male; oocyte; physiology; reproduction; Animals; Anura; Cambodia; Female; Larva; Male; Ovum; Reproduction	Altig, R.; Department of Biological Sciences, Mississippi State University, Mississippi State, MS 39762, United States; email: raltig@biology.msstate.edu	English	Zootaxa	Article	Final		Scopus	2-s2.0-84901952711
Alvarez B., Bergquist P.R., Battershill C.N.	7005773357;56213697000;6701650722;	Taxonomic revision of the genus Latrunculia Du Bocage (Porifera: Demospongiae: Latrunculiidae) in New Zealand		2002	New Zealand Journal of Marine and Freshwater Research	36	1		151	184		34	34	20	10.1080/00288330.2002.9517078	https://www.scopus.com/inward/record.uri?eid=2-s2.0-0036264816&doi=10.1080%2f00288330.2002.9517078&partnerID=40&md5=d687b3f9030254265b02299c3ce93b33	National Institute of Water & Atmospheric Research Ltd., P.O. Box 14 901, Kilbirnie, Wellington, New Zealand; Department of Anatomy, University of Auckland, Private Bag 92019, Auckland, New Zealand; Australian Institute of Marine Science, PMB 3, Townsville, QLD, 4811, Australia; Museum and Art Gallery of the Northern Territory, Darwin, NT, 0801, Australia	Alvarez, B., National Institute of Water & Atmospheric Research Ltd., P.O. Box 14 901, Kilbirnie, Wellington, New Zealand, Museum and Art Gallery of the Northern Territory, Darwin, NT, 0801, Australia; Bergquist, P.R., Department of Anatomy, University of Auckland, Private Bag 92019, Auckland, New Zealand; Battershill, C.N., Australian Institute of Marine Science, PMB 3, Townsville, QLD, 4811, Au…	Cryptic species; Latrunculia; Latrunculiidae; New species; New Zealand; Porifera; Sponges; Systematics; Taxonomy	new species; sponge; taxonomy; New Zealand; Latrunculia; Latrunculia antarctica; Latrunculia bocagei; Latrunculia brevis; Latrunculia duckworthi; Latrunculia fiordensis; Latrunculia kaakaariki; Latrunculia kaikoura; Latrunculia lendenfeldi; Latrunculia millerae; Latrunculia oxydiscorhabda; Latrunculia procumbens; Latrunculia spinispiraefera; Latrunculia triverticillata; Latrunculia wellingtonensis	Alvarez, B.; National Institute of Water & Atmospheric Research Ltd., P.O. Box 14 901, Kilbirnie, Wellington, New Zealand; email: belinda.glasby@nt.gov.au	English	New Zealand J. Mar. Freshw. Res.	Article	Final		Scopus	2-s2.0-0036264816
Alvarez B., De Voogd N.J., Van Soest R.W.M.	7005773357;6603230877;7005829150;	Sponges of the family Axinellidae (Porifera: Demospongiae) in Indonesia		2016	Zootaxa	4137	4		451	477		27	27	3	10.11646/zootaxa.4137.4.1	https://www.scopus.com/inward/record.uri?eid=2-s2.0-84978291003&doi=10.11646%2fzootaxa.4137.4.1&partnerID=40&md5=d00b25a08d6e33b132a7ee4b2da9f9a3	Museum and Art Gallery of Northern Territory, PO Box 4646, Darwin, NT 0801, Australia; Lund University, Department of Geology, Lund, 22362, Sweden; Naturalis Biodiversity Center, Dept. Marine Zoology, P.O.Box 9517 2300 RA, Leiden, Netherlands	Alvarez, B., Museum and Art Gallery of Northern Territory, PO Box 4646, Darwin, NT 0801, Australia, Lund University, Department of Geology, Lund, 22362, Sweden; De Voogd, N.J., Naturalis Biodiversity Center, Dept. Marine Zoology, P.O.Box 9517 2300 RA, Leiden, Netherlands; Van Soest, R.W.M., Naturalis Biodiversity Center, Dept. Marine Zoology, P.O.Box 9517 2300 RA, Leiden, Netherlands	Axinellidae; Indonesia; New species; Porifera; Sponge; Taxonomy; Western coral triangle	anatomy and histology; animal; classification; Indonesia; species difference; sponge (Porifera); Animals; Indonesia; Porifera; Species Specificity	De Voogd, N.J.; Naturalis Biodiversity Center, P.O.Box 9517 2300 RA, Netherlands; email: nicole.devoogd@naturalis.nl	English	Zootaxa	Article	Final		Scopus	2-s2.0-84978291003
Alvarez B., Hooper J.N.A.	7005773357;24503051000;	Taxonomic revision of the order Halichondrida (Porifera: Demospongiae) of northern Australia. Family Dictyonellidae		2010	Beagle	26	1		13	36		24	24	10		https://www.scopus.com/inward/record.uri?eid=2-s2.0-79251544003&partnerID=40&md5=e76db834d1d4cb52cf2dd4a5d79bb5d7	Museum and Art Gallery of the Northern Territory, GPO Box 4646, Darwin, NT 0810, Australia; Queensland Museum, PO Box 3300, South Brisbane, QLD 4101, Australia	Alvarez, B., Museum and Art Gallery of the Northern Territory, GPO Box 4646, Darwin, NT 0810, Australia; Hooper, J.N.A., Queensland Museum, PO Box 3300, South Brisbane, QLD 4101, Australia		Acanthella; Demospongiae; Dictyonella; Dictyonellidae; Halichondrida; Phakettia; Porifera; Scopalina	Alvarez, B.; Museum and Art Gallery of the Northern Territory, , Darwin, NT 0810, Australia; email: belinda.glasby@nt.gov.au	English	Beagle	Article	Final		Scopus	2-s2.0-79251544003
Alvarez B., Hooper J.N.A.	7005773357;24503051000;	Taxonomic revision of the order Halichondrida (Porifera: Demospongiae) of northern Australia. Family Halichondriidae		2011	Beagle	27			55	84		30	30	7		https://www.scopus.com/inward/record.uri?eid=2-s2.0-84863834298&partnerID=40&md5=25643d12f3c80e28e1004275faf7d3ef	Museum and Art Gallery of the Northern Territory, GPO Box 4646, Darwin, NT 0801, Australia; Queensland Museum, PO Box 3300, South Brisbane, QLD 4101, Australia	Alvarez, B., Museum and Art Gallery of the Northern Territory, GPO Box 4646, Darwin, NT 0801, Australia; Hooper, J.N.A., Queensland Museum, PO Box 3300, South Brisbane, QLD 4101, Australia	Halichondrida; Halichondriidae; New species; Northern Australia; Porifera; Sponge; Taxonomy	Amorphinopsis; Axinyssa; Ciocalypta; Demospongiae; Dictyonellidae; Fenestrida; Halichondria; Halichondrida; Halichondriidae; Hymeniacidon; Leucophloeus; Phycopsis; Porifera; Stylissa; Topsentia	Alvarez, B.; Museum and Art Gallery of the Northern Territory, GPO Box 4646, Darwin, NT 0801, Australia; email: belinda.glasby@nt.gov.au	English	Beagle	Article	Final		Scopus	2-s2.0-84863834298
Alvarez B., Hooper J.N.A., Van Soest R.W.M.	7005773357;24503051000;7005829150;	Pipestela, a new genus of Axinellidae (Porifera: Demospongiae: Halichondrida) and description of three new species		2009	Memoirs of the Queensland Museum	52	2		105	118		14	14	3		https://www.scopus.com/inward/record.uri?eid=2-s2.0-49949109224&partnerID=40&md5=509c4efbe7f16e9b7028d18f768177a1	Museum and Art Gallery of the Northern Territory, PO Box 4646, Darwin NT 0801, Australia; Queensland Museum, PO Box 3300, South Brisbane QLD, 4101, Australia; Zoological Museum, Faculty of Science, University of Amsterdam, 1090 GT P.O. Box, 94766 Amsterdam, Netherlands	Alvarez, B., Museum and Art Gallery of the Northern Territory, PO Box 4646, Darwin NT 0801, Australia; Hooper, J.N.A., Queensland Museum, PO Box 3300, South Brisbane QLD, 4101, Australia; Van Soest, R.W.M., Zoological Museum, Faculty of Science, University of Amsterdam, 1090 GT P.O. Box, 94766 Amsterdam, Netherlands	Axinellidae; Coral reef sponges; Cymbastela; Demospongiae; New species; Pipestela n. gen.; Porifera; Revision	coral reef; morphology; new genus; new species; phylogenetics; sponge; taxonomy; geographical distribution; identification key; type specimen; Australia; Australasia; Coral Sea; Great Barrier Reef; Melanesia; Pacific islands; Pacific Ocean; Papua New Guinea; Queensland; Solomon Islands [(ISG) Melanesia]; Anthozoa; Auletta; Axinellidae; Cymbastela; Demospongiae; Halichondrida; Porifera	Alvarez, B.; Museum and Art Gallery of the Northern Territory, , Darwin NT 0801, Australia; email: belinda.glasby@nt.gov.au	English	Mem. Qld. Mus.	Article	Final		Scopus	2-s2.0-49949109224
Alvarez B., Krishnan M., Gibb K.	7005773357;57201813238;7005509272;	Analysis of intragenomic variation of the rDNA internal transcribed spacers (ITS) in Halichondrida (Porifera: Demospongiae)		2007	Journal of the Marine Biological Association of the United Kingdom	87	6		1599	1605		7	7	15	10.1017/S0025315407058407	https://www.scopus.com/inward/record.uri?eid=2-s2.0-36749077004&doi=10.1017%2fS0025315407058407&partnerID=40&md5=14d6ba8626f4085d6debb4823ee0bf0f	Museum and Art Gallery of the Northern Territory, PO Box 4646, Darwin, North. Territ. 0801, Australia; Charles Darwin University, Faculty of Health, Education and Science, Darwin, North. Territ., Australia	Alvarez, B., Museum and Art Gallery of the Northern Territory, PO Box 4646, Darwin, North. Territ. 0801, Australia; Krishnan, M., Charles Darwin University, Faculty of Health, Education and Science, Darwin, North. Territ., Australia; Gibb, K., Charles Darwin University, Faculty of Health, Education and Science, Darwin, North. Territ., Australia		DNA; genetic analysis; genetic marker; genetic variation; phylogenetics; phylogeography; sponge; Acanthella cavernosa; Anthozoa; Axinella; Axinella aruensis; Demospongiae; Halichondrida; Phakellia sp.; Porifera	Alvarez, B.; Museum and Art Gallery of the Northern Territory, PO Box 4646, Darwin, North. Territ. 0801, Australia; email: Belinda.glasby@nt.gov.au	English	J. Mar. Biol. Assoc. U.K.	Article	Final		Scopus	2-s2.0-36749077004
çlvarez-Campos P., Riesgo A., Hutchings P., Mart’n G.S.	55452364400;16246464800;35580139700;7003654437;	The genus Syllis Savigny in Lamarck, 1818 (Annelida, Syllidae) from Australia. Molecular analysis and re-description of some poorly-known species		2015	Zootaxa	4052	3		297	331		35	35	17	10.11646/zootaxa.4052.3.2	https://www.scopus.com/inward/record.uri?eid=2-s2.0-84946776653&doi=10.11646%2fzootaxa.4052.3.2&partnerID=40&md5=80b8d5530c6cba242c7265521998bb23	Universidad Aut—noma de Madrid, Departamento de Biolog’a (Zoolog’a), Facultad de Ciencias, Cantoblanco, Madrid, 28049, Spain; Department of Life Sciences, Natural History Museum of London, Cromwell RoadSW7 5BD, United Kingdom; Australian Museum Research Institute, Australian Museum, 1, William Street, Sydney, NSW 2010, Australia	çlvarez-Campos, P., Universidad Aut—noma de Madrid, Departamento de Biolog’a (Zoolog’a), Facultad de Ciencias, Cantoblanco, Madrid, 28049, Spain; Riesgo, A., Department of Life Sciences, Natural History Museum of London, Cromwell RoadSW7 5BD, United Kingdom; Hutchings, P., Australian Museum Research Institute, Australian Museum, 1, William Street, Sydney, NSW 2010, Australia; Mart’n, G.S., Univer…	Phylogeny; Polychaeta; Syllis; Taxonomy	anatomy and histology; animal; animal dispersal; animal structures; Australia; body size; classification; ecosystem; genetics; growth, development and aging; information center; organ size; phylogeny; Polychaeta; Animal Distribution; Animal Structures; Animals; Australia; Body Size; Ecosystem; Museums; Organ Size; Phylogeny; Polychaeta	çlvarez-Campos, P.; Universidad Aut—noma de Madrid, Spain; email: patricia.alvarez@uam.es	English	Zootaxa	Article	Final		Scopus	2-s2.0-84946776653
çlvarez-Noriega M., Baird A.H., Bridge T.C.L., Dornelas M., Fontoura L., Pizarro O., Precoda K., Torres-Pulliza D., Woods R.M., Zawada K., Madin J.S.	57192192942;7201433012;24476931800;12767296600;52463647700;16239857700;57194152547;6506843979;57141661000;57191867266;9737836900;	Contrasting patterns of changes in abundance following a bleaching event between juvenile and adult scleractinian corals		2018	Coral Reefs	37	2		527	532		6	6	17	10.1007/s00338-018-1677-y	https://www.scopus.com/inward/record.uri?eid=2-s2.0-85044211553&doi=10.1007%2fs00338-018-1677-y&partnerID=40&md5=5a37a1c146e069b7a9dc4958df39c3df	College of Marine and Environmental Sciences, James Cook University, Townsville, QLD 4811, Australia; Australian Research Council Centre of Excellence for Coral Reef Studies, James Cook University, Townsville, QLD 4811, Australia; Queensland Museum Network, Townsville, QLD 4810, Australia; Centre for Biological Diversity, Scottish Oceans Institute, University of St. Andrews, St. Andrews, KY16 9TH…	çlvarez-Noriega, M., College of Marine and Environmental Sciences, James Cook University, Townsville, QLD 4811, Australia, Australian Research Council Centre of Excellence for Coral Reef Studies, James Cook University, Townsville, QLD 4811, Australia; Baird, A.H., Australian Research Council Centre of Excellence for Coral Reef Studies, James Cook University, Townsville, QLD 4811, Australia; Bridg…	Climate change; Coral reefs; Ecology; Juvenile corals; Thermal stress	abundance; climate change; conspecific; coral bleaching; coral reef; juvenile; mortality; population decline; population ecology; temperature effect; Australia; Coral Sea; Great Barrier Reef; Lizard Island; Queensland; Acropora; Anthozoa; Goniastrea; Merulinidae; Pocillopora; Scleractinia; Squamata	çlvarez-Noriega, M.; College of Marine and Environmental Sciences, Australia; email: mariana.alvareznoriega@my.jcu.edu.au	English	Coral Reefs	Article	Final	All Open Access, Green	Scopus	2-s2.0-85044211553
Alves J., Lowry J.K., Johnsson R.	56432191700;7103012530;14019709700;	A new superfamily and family of Hadziida (Amphipoda: Senticaudata), with a description of a new genus and new species from the Brazilian continental shelf		2020	Zootaxa	4779	4		573	583		11	11		10.11646/zootaxa.4779.4.8	https://www.scopus.com/inward/record.uri?eid=2-s2.0-85085339346&doi=10.11646%2fzootaxa.4779.4.8&partnerID=40&md5=93d613ad81f14bb7379ff351ab1afc15	Universidade Federal da Bahia (UFBA), Instituto de Biologia, LABIMAR-Laborat—rio de Invertebrados Marinhos-Crustacea, Cnidaria and Fauna Associada, Ondina, Salvador, BA, CEP 40170-290, Brazil; Australian Museum Research Institute, 1William Street, Sydney, NSW 2010, Australia	Alves, J., Universidade Federal da Bahia (UFBA), Instituto de Biologia, LABIMAR-Laborat—rio de Invertebrados Marinhos-Crustacea, Cnidaria and Fauna Associada, Ondina, Salvador, BA, CEP 40170-290, Brazil; Lowry, J.K., Australian Museum Research Institute, 1William Street, Sydney, NSW 2010, Australia; Johnsson, R., Universidade Federal da Bahia (UFBA), Instituto de Biologia, LABIMAR-Laborat—rio de …	Continental Shelf; Hadziida; Magnovidae fam. nov.; Magnovis gen. nov.; South Atlantic Ocean	Amphipoda; animal; Brazil; eye; male; Amphipoda; Animals; Brazil; Eye; Male		English	Zootaxa	Article	Final		Scopus	2-s2.0-85085339346
Alves P.R., Glasby C.J., Santos C.S.G.	57190436335;6602873836;11540728100;	On the use of troglomorphic characters in Namanereidinae (Annelida; Nereididae) systematics		2018	Zootaxa	4531	2		195	210		16	16	3	10.11646/zootaxa.4531.2.2	https://www.scopus.com/inward/record.uri?eid=2-s2.0-85058269393&doi=10.11646%2fzootaxa.4531.2.2&partnerID=40&md5=ddb27709c7efee9cee3d9e368942adef	Programa de P—s-Gradua‹o em Biologia Marinha e Ambientes Costeiros, Universidade Federal Fluminense, Departamento de Biologia Marinha, Niter—i, Rio de Janeiro, Brazil; Museum and Art Gallery Northern Territory, PO Box 4646, Darwin, NT 0801, Australia	Alves, P.R., Programa de P—s-Gradua‹o em Biologia Marinha e Ambientes Costeiros, Universidade Federal Fluminense, Departamento de Biologia Marinha, Niter—i, Rio de Janeiro, Brazil; Glasby, C.J., Museum and Art Gallery Northern Territory, PO Box 4646, Darwin, NT 0801, Australia; Santos, C.S.G., Programa de P—s-Gradua‹o em Biologia Marinha e Ambientes Costeiros, Universidade Federal Fluminense, D…	Groundwater; Lycastoides alticola; Namalycastis occulta; Namanereis; Stygobiont	animal; annelid; eye; phylogeny; pigmentation; Polychaeta; Animals; Annelida; Eye; Phylogeny; Pigmentation; Polychaeta	Alves, P.R.; Programa de P—s-Gradua‹o em Biologia Marinha e Ambientes Costeiros, Brazil; email: pauloalves@id.uff.br	English	Zootaxa	Article	Final		Scopus	2-s2.0-85058269393
Alzuru I., Stephens R., Matsunaga A., Tsugawa M., Flemons P., Fortes J.A.B.	57189324102;57200727122;8962927100;8962927700;6506797613;7005926942;	Quality-aware human-machine text extraction for biocollections using ensembles of ocrs		2019	Proceedings - IEEE 15th International Conference on eScience, eScience 2019			9041743	116	125		10	10	1	10.1109/eScience.2019.00020	https://www.scopus.com/inward/record.uri?eid=2-s2.0-85083240316&doi=10.1109%2feScience.2019.00020&partnerID=40&md5=c7dcff115855897c0f1d887193b87664	CISE Department, University of Florida, Gainesville, United States; Research Institute, Australian Museum, Sydney, Australia; ACIS Lab, University of Florida, Gainesville, United States	Alzuru, I., CISE Department, University of Florida, Gainesville, United States; Stephens, R., Research Institute, Australian Museum, Sydney, Australia; Matsunaga, A., ACIS Lab, University of Florida, Gainesville, United States; Tsugawa, M., ACIS Lab, University of Florida, Gainesville, United States; Flemons, P., Research Institute, Australian Museum, Sydney, Australia; Fortes, J.A.B., ACIS Lab, …	Biocollections; Crowdsourcing; Ensemble; Human-machine; Hybrid; Information Extraction; OCR; Optical Character Recognition; Text Extraction	e-Science; Optical character recognition; Accelerated convergence; Automated methods; Biological collections; Character error rates; High probability; Optical character recognition engines; Text extraction; Text recognition; Crowdsourcing		English	Proc. - IEEE Int. Conf. eScience, eScience	Conference Paper	Final		Scopus	2-s2.0-85083240316
Amaoka K., Arai M., Gomon M.F.	7003613868;7402957435;6603124664;	A new species of Arnoglossus (Pleuronectiformes: Bothidae) from the southwestern coast of Australia		1997	Ichthyological Research	44	2		131	136		6	6	6	10.1007/BF02678692	https://www.scopus.com/inward/record.uri?eid=2-s2.0-0031586944&doi=10.1007%2fBF02678692&partnerID=40&md5=09b101ea63709233dc1f4171e242d3a4	Laboratory of Marine Zoology, Faculty of Fisheries, Hokkaido University, 3-1-1 Minato-cho, Hakodate 041, Japan; Ibaraki Fish. Admin. Division, 1-5-38 San-no-maru, Mito 310, Japan; Department of Ichthyology, National Museum of Victoria, 285-321 Russell Street, Melbourne, Vic. 3000, Australia	Amaoka, K., Laboratory of Marine Zoology, Faculty of Fisheries, Hokkaido University, 3-1-1 Minato-cho, Hakodate 041, Japan; Arai, M., Ibaraki Fish. Admin. Division, 1-5-38 San-no-maru, Mito 310, Japan; Gomon, M.F., Department of Ichthyology, National Museum of Victoria, 285-321 Russell Street, Melbourne, Vic. 3000, Australia	Arnoglossus micrommatus; New species; Western Australia	Arnoglossus; Arnoglossus micrommatus; Bothidae; Pleuronectiformes; Pleuronectoidei	Amaoka, K.; Laboratory of Marine Zoology, 3-1-1 Minato-cho, Hakodate 041, Japan; email: amaoka@fish.hokudai.ac.jp	English	Ichthyol. Res.	Article	Final		Scopus	2-s2.0-0031586944
Amarasinghe A.A.T., Campbell P.D., Madawala M.B., Botejue W.M.S., Gabadage D.E., De Silva A., Karunarathna D.M.S.S.	56117869300;56117149800;56872943500;57191752561;56872941000;7101605533;54789674400;	The Re-discovery of live populations of Cnemaspis tropidogaster (Boulenger, 1885) (Sauria, Gekkonidae) from Sri Lanka after 120 years		2016	Zootaxa	4200	3		395	405		11	11	3	10.11646/zootaxa.4200.3.5	https://www.scopus.com/inward/record.uri?eid=2-s2.0-85002410858&doi=10.11646%2fzootaxa.4200.3.5&partnerID=40&md5=ed12a9493ea7d2f6de52f79916add5bc	Research Center for Climate Change, University of Indonesia, Gd. PAU Lt. 8.5, Kampus UI, Depok, 16424, Indonesia; Department of Life Sciences., Darwin Centre, Natural History Museum, Cromwell Road, South Kensington, London, SW7 5BD, United Kingdom; South Australian Herpetology Group, South Australian Museum, North Terrace, Adelaide, SA 5000, Australia; Biodiversity Conservation Society, 150/6 Sta…	Amarasinghe, A.A.T., Research Center for Climate Change, University of Indonesia, Gd. PAU Lt. 8.5, Kampus UI, Depok, 16424, Indonesia; Campbell, P.D., Department of Life Sciences., Darwin Centre, Natural History Museum, Cromwell Road, South Kensington, London, SW7 5BD, United Kingdom; Madawala, M.B., South Australian Herpetology Group, South Australian Museum, North Terrace, Adelaide, SA 5000, Au…	Cnemaspis kandiana; Cnemaspis tropidogaster; Conservation; Distribution; Taxonomy	anatomy and histology; animal; classification; ecosystem; female; lizard; male; Sri Lanka; Animals; Ecosystem; Female; Lizards; Male; Sri Lanka	Amarasinghe, A.A.T.; Research Center for Climate Change, Gd. PAU Lt. 8.5, Indonesia; email: thasun@rccc.ui.ac.id	English	Zootaxa	Article	Final		Scopus	2-s2.0-85002410858
Amey A.P., Couper P.J.	6603651531;6602699713;	A new limb-reduced skink (Scincidae: Lerista) from the dry rainforest of north Queensland, Australia		2009	Zootaxa		2173		19	30		12	12	11	10.11646/zootaxa.2173.1.2	https://www.scopus.com/inward/record.uri?eid=2-s2.0-68349128070&doi=10.11646%2fzootaxa.2173.1.2&partnerID=40&md5=be03554b37e82263a9e7e0922b628d57	Biodiversity, Queensland Museum, PO Box 3300, South Brisbane 4101, Australia	Amey, A.P., Biodiversity, Queensland Museum, PO Box 3300, South Brisbane 4101, Australia; Couper, P.J.	Biogeography; Conservation; Lerista rochfordensis; Vine thicket	Lerista; Scincidae	Amey, A. P.; Biodiversity, PO Box 3300, South Brisbane 4101, Australia; email: Andrew.Amey@qm.qld.gov.au	English	Zootaxa	Article	Final		Scopus	2-s2.0-68349128070
Amey A.P., Couper P.J.	6603651531;6602699713;	A redescription of Lerista karlschmidti (Marx & Hosmer, 1959) (Reptilia: Scincidae) from the Northern Territory and removal of this species from the Queensland faunal list by rejecting its type locality		2017	Memoirs of the Queensland Museum	60			177	183		7	7		10.17082/j.2204-1478.60.2017.2017-08	https://www.scopus.com/inward/record.uri?eid=2-s2.0-85039839678&doi=10.17082%2fj.2204-1478.60.2017.2017-08&partnerID=40&md5=76acfcde114900ee6cc50885db77ae84	Queensland Museum, P.O. Box 3300, South Brisbane, QLD 4101, Australia	Amey, A.P., Queensland Museum, P.O. Box 3300, South Brisbane, QLD 4101, Australia; Couper, P.J., Queensland Museum, P.O. Box 3300, South Brisbane, QLD 4101, Australia	L. karlschmidti; Lerista; Northern Territory; Queensland; Species	endemic species; reptile; type locality; type specimen; Australia; Northern Territory; Queensland; Lerista; Reptilia; Scincidae	Amey, A.P.; Queensland Museum, P.O. Box 3300, Australia; email: andrew.amey@qm.qld.gov.au	English	Mem. Qld. Mus.	Article	Final	All Open Access, Bronze, Green	Scopus	2-s2.0-85039839678
Amey A.P., Couper P.J., Shea G.M.	6603651531;6602699713;7003533924;	Intellagama lesueurii (Gray, 1831), the correct binomial combination for the Australian Eastern Water Dragon (Sauria, Agamidae)		2012	Zootaxa		3390		65	67		3	3		10.11646/zootaxa.3390.1.6	https://www.scopus.com/inward/record.uri?eid=2-s2.0-84863928447&doi=10.11646%2fzootaxa.3390.1.6&partnerID=40&md5=ae951d78594d8e365beb4f02fa0ac2b7	Biodiversity, Queensland Museum, PO Box 3300, South Brisbane 4101, Australia; Faculty of Veterinary Science B01, University of Sydney, Sydney 2006 NSW, Australia	Amey, A.P., Biodiversity, Queensland Museum, PO Box 3300, South Brisbane 4101, Australia; Couper, P.J., Biodiversity, Queensland Museum, PO Box 3300, South Brisbane 4101, Australia; Shea, G.M., Faculty of Veterinary Science B01, University of Sydney, Sydney 2006 NSW, Australia		Agamidae; Sauria; Saururus cernuus	Amey, A.P.; Biodiversity, PO Box 3300, South Brisbane 4101, Australia; email: andrew.amey@qm.qld.gov.au	English	Zootaxa	Letter	Final	All Open Access, Bronze	Scopus	2-s2.0-84863928447
Amey A.P., Couper P.J., Wilmer J.W.	6603651531;6602699713;8435508200;	A new species of Lerista Bell, 1833 (Reptilia: Scincidae) from Cape York Peninsula, Queensland, belonging to the Lerista allanae clade but strongly disjunct from other members of the clade		2019	Zootaxa	4613	1		161	171		11	11	2	10.11646/zootaxa.4613.1.9	https://www.scopus.com/inward/record.uri?eid=2-s2.0-85067453667&doi=10.11646%2fzootaxa.4613.1.9&partnerID=40&md5=20d97cc58e98fe06d2f651cc807ebd26	Biodiversity, Queensland Museum, PO Box 3300, South Brisbane, 4101, Australia	Amey, A.P., Biodiversity, Queensland Museum, PO Box 3300, South Brisbane, 4101, Australia; Couper, P.J., Biodiversity, Queensland Museum, PO Box 3300, South Brisbane, 4101, Australia; Wilmer, J.W., Biodiversity, Queensland Museum, PO Box 3300, South Brisbane, 4101, Australia	Australia; Cape York Peninsula; Monsoonal tropical savanna; Olkola country; Slider skink	animal; ecosystem; lizard; phylogeny; Queensland; Animals; Ecosystem; Lizards; Phylogeny; Queensland	Amey, A.P.; Biodiversity, PO Box 3300, Australia; email: andrew.amey@qm.qld.gov.au	English	Zootaxa	Article	Final		Scopus	2-s2.0-85067453667
Amey A.P., Couper P.J., Wilmer J.W.	6603651531;6602699713;8435508200;	Two new species of Lerista Bell, 1833 (Reptilia: Scincidae) from north Queensland populations formerly assigned to Lerista storri Greer, McDonald and Lawrie, 1983		2019	Zootaxa	4577	3		473	493		21	21	3	10.11646/zootaxa.4577.3.3	https://www.scopus.com/inward/record.uri?eid=2-s2.0-85064095087&doi=10.11646%2fzootaxa.4577.3.3&partnerID=40&md5=e1a8a0bd521d3e0c77a6e9dc3f8e7085	Biodiversity, Queensland Museum, PO Box 3300, South Brisbane, 4101, Australia	Amey, A.P., Biodiversity, Queensland Museum, PO Box 3300, South Brisbane, 4101, Australia; Couper, P.J., Biodiversity, Queensland Museum, PO Box 3300, South Brisbane, 4101, Australia; Wilmer, J.W., Biodiversity, Queensland Museum, PO Box 3300, South Brisbane, 4101, Australia	Einasleigh Uplands Bioregion; Lerista alia sp. nov; Lerista parameles sp. nov; Lerista storri; Slider skinks	animal; gastropod; lizard; Queensland; Animals; Gastropoda; Lizards; Queensland	Amey, A.P.; Biodiversity, PO Box 3300, Australia; email: andrew.amey@qm.qld.gov.au	English	Zootaxa	Review	Final		Scopus	2-s2.0-85064095087
Amey A.P., Couper P.J., Worthington Wilmer J., Ferguson D., Borsboom A.C.	6603651531;6602699713;8435508200;55229217000;6506737696;	A two-toed population of the critically endangered Retro Slider Skink, Lerista allanae (Longman, 1937) (Reptilia: Scincidae)		2018	Memoirs of the Queensland Museum	61			71	81		11	11	1	10.17082/j.2204-1478.61.2018.2018-04	https://www.scopus.com/inward/record.uri?eid=2-s2.0-85052587209&doi=10.17082%2fj.2204-1478.61.2018.2018-04&partnerID=40&md5=95f7e48548aee57bdbbf5180f223cd46	Queensland Museum, P.O. Box 3300, South Brisbane, Qld 4101, Australia; Queensland Herbarium, Mt Coot-tha Rd, Toowong, Qld 4066, Australia	Amey, A.P., Queensland Museum, P.O. Box 3300, South Brisbane, Qld 4101, Australia; Couper, P.J., Queensland Museum, P.O. Box 3300, South Brisbane, Qld 4101, Australia; Worthington Wilmer, J., Queensland Museum, P.O. Box 3300, South Brisbane, Qld 4101, Australia; Ferguson, D., Queensland Herbarium, Mt Coot-tha Rd, Toowong, Qld 4066, Australia; Borsboom, A.C., Queensland Herbarium, Mt Coot-tha Rd, …	Brigalow belt; Central queensland; Conservation; Intra-specific variation	color; endangered species; intraspecific variation; lizard; morphology; population distribution; population dynamics; protected area; species conservation; species occurrence; Australia; Queensland; Lerista allanae; Reptilia; Scincidae	Amey, A.P.; Queensland Museum, P.O. Box 3300, Australia; email: andrew.amey@qm.qld.gov.au	English	Mem. Qld. Mus.	Article	Final	All Open Access, Bronze, Green	Scopus	2-s2.0-85052587209
Amey A.P., Edwards D.L.	6603651531;56896204100;	Taxonomy of the Sand Aliders of Western AustraliaÕs central coast (genus Lerista, Squamata: Scincidae): recognition of Lerista miopus (GŸnther, 1867)		2017	Zootaxa	4317	1		111	133		23	23	3	10.11646/zootaxa.4317.1.5	https://www.scopus.com/inward/record.uri?eid=2-s2.0-85028692187&doi=10.11646%2fzootaxa.4317.1.5&partnerID=40&md5=23ea83bef38f45ce27dc558f6ea60e03	Natural Environments, Queensland Museum, PO Box 3300, South Brisbane, Qld 4101, Australia; School of Natural Sciences, University of California, Merced, 5200 N Lake Rd, Merced, CA, United States	Amey, A.P., Natural Environments, Queensland Museum, PO Box 3300, South Brisbane, Qld 4101, Australia; Edwards, D.L., School of Natural Sciences, University of California, Merced, 5200 N Lake Rd, Merced, CA, United States	Australia; Dotted-line robust slider; Glacio-eustatic sea level fluctuations; Neotype; Species diversification; Taxonomy			English	Zootaxa	Article	Final	All Open Access, Green	Scopus	2-s2.0-85028692187
Amey A.P., Kutt A.S., Hutchinson M.	6603651531;6603534347;35581116500;	A new species of Lerista (Scincidae) from central Queensland		2005	Memoirs of the Queensland Museum	50	2		125	131		7	7	4		https://www.scopus.com/inward/record.uri?eid=2-s2.0-14044257696&partnerID=40&md5=4efe806dbc1224490c0c44b14423d16f	Queensland Museum, PO Box 3300, South Brisbane, QLD 4101, Australia; Environmental Protection Agency, PO Box 5391, Townsville, QLD 4810, Australia; South Australian Museum, Adelaide, SA 5000, Australia	Amey, A.P., Queensland Museum, PO Box 3300, South Brisbane, QLD 4101, Australia; Kutt, A.S., Environmental Protection Agency, PO Box 5391, Townsville, QLD 4810, Australia; Hutchinson, M., South Australian Museum, Adelaide, SA 5000, Australia	Central Queensland; Desert uplands; Lerista; New species; Skink	habitat; morphology; new species; woodland; Australasia; Australia; Eastern Hemisphere; Queensland; World; Eucalyptus; Lerista; Lerista chordae; Poaceae; Scincidae; Spinifex	Amey, A.P.; Queensland Museum, PO Box 3300, South Brisbane, QLD 4101, Australia	English	Mem. Qld. Mus.	Article	Final		Scopus	2-s2.0-14044257696
Amey A.P., Whittier J.M.	6603651531;7005187167;	The annual reproductive cycle and sperm storage in the bearded dragon, Pogona barbata		2000	Australian Journal of Zoology	48	4		411	419		9	9	3	10.1071/ZO00031	https://www.scopus.com/inward/record.uri?eid=2-s2.0-0033753442&doi=10.1071%2fZO00031&partnerID=40&md5=31d34d06f05c2c7cbc931341cd1c7373	Queensland Museum, PO Box 3300, South Brisbane, QLD 4101, Australia	Amey, A.P., Queensland Museum, PO Box 3300, South Brisbane, QLD 4101, Australia; Whittier, J.M., Queensland Museum, PO Box 3300, South Brisbane, QLD 4101, Australia		lizard; reproductive cycle; Australia; Amphibia; Barbata; Pogona; Pogona barbata; Pogona barbata; Reptilia; Squamata; Vertebrata	Amey, A.P.; Queensland Museum, PO Box 3300, South Brisbane, QLD 4101, Australia	English	Aust. J. Zool.	Article	Final		Scopus	2-s2.0-0033753442
Amey A.P., Wilmer J.W.	6603651531;8435508200;	Morphological diversity and genetic structure within Lerista kalumburu Storr, 1976 (Squamata: Scincomorpha: Sphenomorphidae)-taxonomic implications		2014	Zootaxa	3821	2		239	252		14	14	6	10.11646/zootaxa.3821.2.4	https://www.scopus.com/inward/record.uri?eid=2-s2.0-84903217708&doi=10.11646%2fzootaxa.3821.2.4&partnerID=40&md5=fc48b814fac7cc94a1bf4b47abd7e578	Natural Environments, Queensland Museum, PO Box 3300, South Brisbane, QLD 4101, Australia	Amey, A.P., Natural Environments, Queensland Museum, PO Box 3300, South Brisbane, QLD 4101, Australia; Wilmer, J.W., Natural Environments, Queensland Museum, PO Box 3300, South Brisbane, QLD 4101, Australia	Kalumburu Kimberley Slider; Limb morphology; Limb reduction; Taxonomy	anatomy and histology; animal; animal dispersal; animal structures; body size; classification; genetics; growth, development and aging; lizard; organ size; phylogeny; Animal Distribution; Animal Structures; Animals; Body Size; Lizards; Organ Size; Phylogeny		English	Zootaxa	Article	Final		Scopus	2-s2.0-84903217708
Amey A.P., Worthington Wilmer J., Blomberg S.P., Couper P.J.	6603651531;8435508200;7006212509;6602699713;	Range extension and genetic structure of the narrowly-restricted slider skink, Lerista rochfordensis Amey and Couper, 2009 (Reptilia: Scincidae)		2018	Memoirs of the Queensland Museum	61			29	41		13	13	2	10.17082/j.2204-1478.61.2018.2017-09	https://www.scopus.com/inward/record.uri?eid=2-s2.0-85054068787&doi=10.17082%2fj.2204-1478.61.2018.2017-09&partnerID=40&md5=0fc84d5136ac1314757457f90fdcfcb9	Queensland Museum, PO Box 3300, South Brisbane, QLD 4101, Australia; School of Biological Sciences, University of Queensland, St. LuciaQLD 4072, Australia	Amey, A.P., Queensland Museum, PO Box 3300, South Brisbane, QLD 4101, Australia; Worthington Wilmer, J., Queensland Museum, PO Box 3300, South Brisbane, QLD 4101, Australia; Blomberg, S.P., School of Biological Sciences, University of Queensland, St. LuciaQLD 4072, Australia; Couper, P.J., Queensland Museum, PO Box 3300, South Brisbane, QLD 4101, Australia	Lerista rochfordensis; Queensland; Slider skink	Lerista; Reptilia; Scincidae	Amey, A.P.; Queensland Museum, PO Box 3300, Australia; email: andrew.amey@qm.qld.gov.au	English	Mem. Qld. Mus.	Article	Final	All Open Access, Bronze, Green	Scopus	2-s2.0-85054068787
Amon D.J., Ziegler A.F., Kremenetskaia A., Mah C.L., Mooi R., O'Hara T., Pawson D.L., Roux M., Smith C.R.	54961191300;57190728792;36923793900;57204300803;6701412865;7006593710;6603118135;7202810404;7501648696;	Megafauna of the UKSRL exploration contract area and eastern Clarion-Clipperton Zone in the Pacific Ocean: Echinodermata		2017	Biodiversity Data Journal	5	1	e11794				FLAG	99	11	10.3897/BDJ.5.e11794	https://www.scopus.com/inward/record.uri?eid=2-s2.0-85020407056&doi=10.3897%2fBDJ.5.e11794&partnerID=40&md5=4ef6bd6884788980d68ae81f4b96a83c	University of Hawaii at Manoa, Honolulu, United States; P.P. Shirshov Institute of Oceanology, Moscow, Russian Federation; Smithsonian Institution National Museum of Natural HistoryWA, United States; California Academy of Sciences, San Francisco, United States; Museum Victoria, Melbourne, Australia; Museum National d'Histoire Naturelle, Paris, France	Amon, D.J., University of Hawaii at Manoa, Honolulu, United States; Ziegler, A.F., University of Hawaii at Manoa, Honolulu, United States; Kremenetskaia, A., P.P. Shirshov Institute of Oceanology, Moscow, Russian Federation; Mah, C.L., Smithsonian Institution National Museum of Natural HistoryWA, United States; Mooi, R., California Academy of Sciences, San Francisco, United States; O'Hara, T., Mu…	Atlas; Clarion-Clipperton Zone; Deep-sea mining; Echinoderm; Megafauna; Polymetallic nodule		Amon, D.J.; University of Hawaii at ManoaUnited States; email: divaamon@hawaii.edu	English	Biodivers. Data J.	Article	Final	All Open Access, Gold, Green	Scopus	2-s2.0-85020407056
Amor M.D., Laptikhovsky V., Norman M.D., Strugnell J.M.	56239753600;7003430203;57203178740;8856608200;	Genetic evidence extends the known distribution of Octopus insularis to the mid-Atlantic islands Ascension and St Helena		2017	Journal of the Marine Biological Association of the United Kingdom	97	4		753	758		6	6	11	10.1017/S0025315415000958	https://www.scopus.com/inward/record.uri?eid=2-s2.0-84940751756&doi=10.1017%2fS0025315415000958&partnerID=40&md5=b6c457b0f14f236754982d04c9e758b3	Department of Ecology Environment and Evolution, La Trobe University, Melbourne, VIC 3086, Australia; Department of Sciences Museum Victoria, 11 Nicholson St, Carlton, VIC 3053, Australia; Fisheries Division, Centre for Environment Fisheries and Aquaculture Science, Pakefield Road, Lowestoft, NR330HT, United Kingdom	Amor, M.D., Department of Ecology Environment and Evolution, La Trobe University, Melbourne, VIC 3086, Australia, Department of Sciences Museum Victoria, 11 Nicholson St, Carlton, VIC 3053, Australia; Laptikhovsky, V., Fisheries Division, Centre for Environment Fisheries and Aquaculture Science, Pakefield Road, Lowestoft, NR330HT, United Kingdom; Norman, M.D., Department of Sciences Museum Victor…	COI; cryptic species complex; marine invertebrate; O. occidentalis; O. sanctaehelenae; Octopus vulgaris; phylogenetics; taxonomy	cephalopod; cladistics; common ancestry; divergence; gene; genetic analysis; marine environment; phylogenetics; species complex; taxonomy; Atlantic islands; Australia; Queensland; Saint Helena Island; Cephalopoda; Invertebrata; Octopus; Octopus bimaculoides; Octopus maya; Octopus mimus; Octopus occidentalis; Octopus sanctaehelenae; Octopus tetricus; Octopus vulgaris	Amor, M.D.; Department of Ecology Environment and Evolution, Australia; email: mdamor@students.latrobe.edu.au	English	J. Mar. Biol. Assoc. U.K.	Article	Final	All Open Access, Bronze	Scopus	2-s2.0-84940751756
Amor M.D., Norman M.D., Cameron H.E., Strugnell J.M.	56239753600;57203178740;57192201829;8856608200;	Allopatric speciation within a cryptic species complex of Australasian octopuses		2014	PLoS ONE	9	6	e98982				FLAG	13	41	10.1371/journal.pone.0098982	https://www.scopus.com/inward/record.uri?eid=2-s2.0-84903545834&doi=10.1371%2fjournal.pone.0098982&partnerID=40&md5=89b34917274b529c7bd89be1e0cc5ccb	Genetics Department, La Trobe Institute for Molecular Science, La Trobe University, Bundoora, VIC, Australia; Science Department, Museum Victoria, Carlton, VIC, Australia; School of Biological Sciences, Monash University, Clayton, VIC, Australia	Amor, M.D., Genetics Department, La Trobe Institute for Molecular Science, La Trobe University, Bundoora, VIC, Australia, Science Department, Museum Victoria, Carlton, VIC, Australia; Norman, M.D., Science Department, Museum Victoria, Carlton, VIC, Australia; Cameron, H.E., School of Biological Sciences, Monash University, Clayton, VIC, Australia; Strugnell, J.M., Genetics Department, La Trobe In…		RNA 12S; RNA 16S; mitochondrial DNA; 12S rRNA gene; 16S rRNA gene; allopatry; animal tissue; article; Australia; COI gene; coiii gene; Cryptic (era); cytb gene; female; Generalised Mixed Yule Coalescent analysis; genetic analysis; male; mitochondrial gene; morphological trait; New Zealand; nonhuman; nucleotide sequence; octopus; Octopus gibbsi; Octopus tetricus; Octopus vulgaris; paraphyly; phylo…		English	PLoS ONE	Article	Final	All Open Access, Gold, Green	Scopus	2-s2.0-84903545834
Amor M.D., Norman M.D., Roura A., Leite T.S., Gleadall I.G., Reid A., Perales-Raya C., Lu C.-C., Silvey C.J., Vidal E.A.G., Hochberg F.G., Zheng X., Strugnell J.M.	56239753600;57203178740;35312392100;23567233400;6507012068;7202690822;6505846022;35194202700;56507368000;7102685780;7005833971;55730694600;8856608200;	Morphological assessment of the Octopus vulgaris species complex evaluated in light of molecular-based phylogenetic inferences		2017	Zoologica Scripta	46	3		275	288		14	14	58	10.1111/zsc.12207	https://www.scopus.com/inward/record.uri?eid=2-s2.0-85017247774&doi=10.1111%2fzsc.12207&partnerID=40&md5=1d4c7d6c39830475c6bc9ea4740af646	Department of Ecology, Environment and Evolution, La Trobe University, Kingsbury Drive, Melbourne, VIC 3086, Australia; Science Department, Museum Victoria, 11 Nicholson Street, Carlton, VIC 3053, Australia; Departamento de Oceanografia e Limnologia, Universidade Federal do Rio Grande do Norte (UFRN), Natal, Brazil; International Fisheries Science Unit, Graduate School of Agricultural Sciences, T…	Amor, M.D., Department of Ecology, Environment and Evolution, La Trobe University, Kingsbury Drive, Melbourne, VIC 3086, Australia, Science Department, Museum Victoria, 11 Nicholson Street, Carlton, VIC 3053, Australia; Norman, M.D., Science Department, Museum Victoria, 11 Nicholson Street, Carlton, VIC 3053, Australia; Roura, A., Department of Ecology, Environment and Evolution, La Trobe Univers…			Amor, M.D.; Department of Ecology, Kingsbury Drive, Australia; email: mdamor@students.latrobe.edu.au	English	Zool. Scr.	Article	Final	All Open Access, Bronze, Green	Scopus	2-s2.0-85017247774
Andersen A.N., Hoffmann B.D., Sparks K.	7402511157;7203052940;55797826400;	The megadiverse australian ant genus melophorus: Using Co1 barcoding to assess species richness		2016	Diversity	8	4	30				FLAG	13	5	10.3390/d8040030	https://www.scopus.com/inward/record.uri?eid=2-s2.0-85008221241&doi=10.3390%2fd8040030&partnerID=40&md5=baa6b732ea4a8fe0c40225b34b3de7a2	Research Institute for the Environment and Livelihoods, Charles Darwin University, Darwin, NT 0909, Australia; CSIRO Tropical Ecosystems Research Centre, PMB 44, Winnellie, NT 0822, Australia; South Australian Museum, North Terrace, Adelaide, SA 5000, Australia	Andersen, A.N., Research Institute for the Environment and Livelihoods, Charles Darwin University, Darwin, NT 0909, Australia; Hoffmann, B.D., CSIRO Tropical Ecosystems Research Centre, PMB 44, Winnellie, NT 0822, Australia; Sparks, K., South Australian Museum, North Terrace, Adelaide, SA 5000, Australia	Ant diversity; Biological species; Morphospecies; Species delimitation; Sympatric association	ant; assessment method; DNA fingerprinting; polymorphism; species diversity; sympatry; Australia; Melophorus	Andersen, A.N.; Research Institute for the Environment and Livelihoods, Australia; email: Alan.Andersen@cdu.edu.au	English	Diversity	Article	Final	All Open Access, Gold, Green	Scopus	2-s2.0-85008221241
Andersen A.N., Kohout R.J., Trainor C.R.	7402511157;6602889153;8534652600;	Biogeography of timor and surrounding wallacean islands: Endemism in ants of the genus polyrhachis fr. Smith		2013	Diversity	5	1		139	148		10	10	12	10.3390/d5010139	https://www.scopus.com/inward/record.uri?eid=2-s2.0-84878345786&doi=10.3390%2fd5010139&partnerID=40&md5=b6db4ca4407aa590210cc850fd45615a	CSIRO Sustainable Ecosystems, Tropical Ecosystems Research Centre, PMB 44 Winnellie, NT 0822, Australia; Queensland Museum, Biodiversity Program, PO Box 3300, South Brisbane, QLD 4101, Australia; School of Environmental and Life Sciences, Charles Darwin University, Northern Territory, Australia	Andersen, A.N., CSIRO Sustainable Ecosystems, Tropical Ecosystems Research Centre, PMB 44 Winnellie, NT 0822, Australia; Kohout, R.J., Queensland Museum, Biodiversity Program, PO Box 3300, South Brisbane, QLD 4101, Australia; Trainor, C.R., School of Environmental and Life Sciences, Charles Darwin University, Northern Territory, Australia	Ant fauna; Indo-Malaya; New species; Wallacea	ant; endemism; island biogeography; new species; species inventory; taxonomy; Lesser Sunda Islands; Sunda Isles; Timor; Wallacea; Formicidae; Gabaza; Invertebrata; Polyrhachis; Polyrhachis bicolor; Polyrhachis constricta; Polyrhachis cryptoceroides; Polyrhachis dives; Polyrhachis gab; Polyrhachis hera; Polyrhachis illaudata; Polyrhachis longipes; Polyrhachis rixosa; Polyrhachis saevissima; Polyrh…	Andersen, A.N.; CSIRO Sustainable Ecosystems, , PMB 44 Winnellie, NT 0822, Australia; email: alan.Andersen@csiro.au	English	Diversity	Article	Final	All Open Access, Gold, Green	Scopus	2-s2.0-84878345786
Andersen A.N., Yen A.Y.	7402511157;57220485588;	Canopy ant communities in the Semi-arid mallee region of North-western Victoria		1992	Australian Journal of Zoology	40	2		115	126		12	12	2	10.1071/ZO9920205	https://www.scopus.com/inward/record.uri?eid=2-s2.0-84971092364&doi=10.1071%2fZO9920205&partnerID=40&md5=2173999051f6aa01767d1036d7e5abc0	Department of Botany, Monash University, Clayton, VIC, 3168, Australia; Division of Wildlife and Ecology, CSIRO, Tropical Ecosystems Research Centre, P.M.B. 44, Winnellie, NT, 0821, Australia; Invertebrate Survey Department, Museum of Victoria, Abbotsford, VIC, 3067, Australia	Andersen, A.N., Department of Botany, Monash University, Clayton, VIC, 3168, Australia, Division of Wildlife and Ecology, CSIRO, Tropical Ecosystems Research Centre, P.M.B. 44, Winnellie, NT, 0821, Australia; Yen, A.Y., Department of Botany, Monash University, Clayton, VIC, 3168, Australia, Invertebrate Survey Department, Museum of Victoria, Abbotsford, VIC, 3067, Australia				English	Aust. J. Zool.	Article	Final		Scopus	2-s2.0-84971092364
Anderson C.	55453394200;	Queensland Aboriginal peoples today.		1986	Queensland Geographical Journal	1			296	320		25	25	8		https://www.scopus.com/inward/record.uri?eid=2-s2.0-0022826167&partnerID=40&md5=a13d66082e38ee81001f9add228b1e27	Dept. Anthropology, South Australian Museum, Australia., Australia	Anderson, C., Dept. Anthropology, South Australian Museum, Australia., Australia				English		Article	Final		Scopus	2-s2.0-0022826167
Anderson M.E., Almond J.E., Evans F.J., Long J.A.	55472528500;57198340627;7103220025;7403446752;	Devonian (Emsian-Eifelian) fish from the Lower Bokkeveld Group (Ceres Subgroup), South Africa		1999	Journal of African Earth Sciences	29	1		179	193		15	15	22	10.1016/S0899-5362(99)00088-3	https://www.scopus.com/inward/record.uri?eid=2-s2.0-0033169118&doi=10.1016%2fS0899-5362%2899%2900088-3&partnerID=40&md5=530bbdc574184d3851011c3c5c6d3144	J.L.B. Smith Inst. of Ichthyology, Private Bag 1015, Grahamstown 6140, South Africa; Geological Survey, P.O. Box 572, Bellville 7535, South Africa; Department of Zoology, University of Stellenbosch, Private Bag X1, Matieland 7602, South Africa; Western Australian Museum, Francis St., Perth 6000, Australia	Anderson, M.E., J.L.B. Smith Inst. of Ichthyology, Private Bag 1015, Grahamstown 6140, South Africa; Almond, J.E., Geological Survey, P.O. Box 572, Bellville 7535, South Africa; Evans, F.J., Department of Zoology, University of Stellenbosch, Private Bag X1, Matieland 7602, South Africa; Long, J.A., Western Australian Museum, Francis St., Perth 6000, Australia		Devonian; Eifelian; Emsian; fish; South Africa	Anderson, M.E.; J.L.B. Smith Inst. of Ichthyology, Private Bag 1015, Grahamstown 6140, South Africa; email: E.Anderson@ru.ac.za	English	J. Afr. Earth Sci.	Conference Paper	Final		Scopus	2-s2.0-0033169118
Anderson M.G., Comer P.J., Beier P., Lawler J.J., Schloss C.A., Buttrick S., Albano C.M., Faith D.P.	55472540200;8776734600;7003587911;7202870302;54421074700;6505782300;55736647500;7006558480;	Case studies of conservation plans that incorporate geodiversity		2015	Conservation Biology	29	3		680	691		12	12	41	10.1111/cobi.12503	https://www.scopus.com/inward/record.uri?eid=2-s2.0-84929283379&doi=10.1111%2fcobi.12503&partnerID=40&md5=bfb1b26b878422f87ea3339c7389f1cf	The Nature Conservancy, 99 Bedford Street, Boston, MA 02111, United States; NatureServe, 4001 Discovery Drive, Boulder, CO 80303, United States; School of Forestry, Northern Arizona University, Flagstaff, AZ 86011, United States; School of Forest Resources, University of Washington, Seattle, WA 98195, United States; The Nature Conservancy, 201 Mission Street, San Francisco, CA 94105, United State…	Anderson, M.G., The Nature Conservancy, 99 Bedford Street, Boston, MA 02111, United States; Comer, P.J., NatureServe, 4001 Discovery Drive, Boulder, CO 80303, United States; Beier, P., School of Forestry, Northern Arizona University, Flagstaff, AZ 86011, United States; Lawler, J.J., School of Forest Resources, University of Washington, Seattle, WA 98195, United States; Schloss, C.A., The Nature C…	Abiotic surrogates; Conservation planning; Conserving nature's stage; Geodiversity	climate change; conservation planning; geodiversity; land classification; site selection; spatial analysis; Australia; biodiversity; climate change; environmental protection; geographic and geological phenomena; procedures; United States; Biodiversity; Climate Change; Conservation of Natural Resources; Geological Phenomena; New South Wales; United States		English	Conserv. Biol.	Article	Final		Scopus	2-s2.0-84929283379
Anderson S., Towner M., Bland P., Haikings C., Volante W., Sansom E., Devillepoix H., Shober P., Hartig B., Cupak M., Jansen-Sturgeon T., Howie R., Benedix G., Deacon G.	57213602609;6602160346;7005534334;57220116906;57105844600;56460192900;56703315600;57193883755;57200100972;56460108800;57203190787;56459760200;6603638882;35093958700;	Machine learning for semi-automated meteorite recovery		2020	Meteoritics and Planetary Science	55	11		2461	2471		11	11	1	10.1111/maps.13593	https://www.scopus.com/inward/record.uri?eid=2-s2.0-85096979086&doi=10.1111%2fmaps.13593&partnerID=40&md5=9af807dbe657f40d0cfa995e94d2e2e4	Space Science and Technology Center, Curtin University, GPO BoxÊU1987, Perth, WA 6845, Australia; Spectre UAV Concepts, 191 St Georges Terrace, Perth, WA 6000, Australia; Amotus Pty Ltd, Level 25/71 Eagle St, Brisbane City, QLD 4000, Australia; Department of Psychology, Clemson University, 418 Brackett Hall, Clemson, SC 29634, United States; Western Australian Museum, 49 Kew St, Welshpool, WA 610…	Anderson, S., Space Science and Technology Center, Curtin University, GPO BoxÊU1987, Perth, WA 6845, Australia; Towner, M., Space Science and Technology Center, Curtin University, GPO BoxÊU1987, Perth, WA 6845, Australia; Bland, P., Space Science and Technology Center, Curtin University, GPO BoxÊU1987, Perth, WA 6845, Australia; Haikings, C., Spectre UAV Concepts, 191 St Georges Terrace, Perth, W…			Anderson, S.; Space Science and Technology Center, GPO BoxÊU1987, Australia; email: seamus.anderson@postgrad.curtin.edu.au	English	Meteorit. Planet. Sci.	Article	Final	All Open Access, Green	Scopus	2-s2.0-85096979086
ANDERSON T.J., NEWMAN L.J., LESTER R.J.G.	57212657716;7202158295;7103142893;	Light and Electron Microscope Study of Urosporidium cannoni N. Sp., a Haplosporidian Parasite of the Polyclad Turbellarian Stylochus sp.		1993	Journal of Eukaryotic Microbiology	40	2		162	168		7	7	13	10.1111/j.1550-7408.1993.tb04898.x	https://www.scopus.com/inward/record.uri?eid=2-s2.0-84986432862&doi=10.1111%2fj.1550-7408.1993.tb04898.x&partnerID=40&md5=c3146c9c44a45ae378f4c68c99069e8f	Department of Parasitology, University of Queensland, Brisbane, 4072, Australia; Queensland Museum, Brisbane, Queensland, 4100, Australia	ANDERSON, T.J., Department of Parasitology, University of Queensland, Brisbane, 4072, Australia; NEWMAN, L.J., Queensland Museum, Brisbane, Queensland, 4100, Australia; LESTER, R.J.G., Department of Parasitology, University of Queensland, Brisbane, 4072, Australia	Australia; marine; speculation; taxonomy; ultrastructure.		ANDERSON, T.J.	English	J. Eukaryotic Microbiol.	Article	Final		Scopus	2-s2.0-84986432862
Andreone F., Greer A.E.	7003597581;7102853108;	Malagasy scincid lizards: Descriptions of nine new species, with notes on the morphology, reproduction and taxonomy of some previously described species (Reptilia, Squamata: Scincidae)		2002	Journal of Zoology	258	2		139	181		43	43	42	10.1017/S0952836902001280	https://www.scopus.com/inward/record.uri?eid=2-s2.0-0036773731&doi=10.1017%2fS0952836902001280&partnerID=40&md5=d090bb4827c2c0a1a5b66f277f71e0d4	Sezione di Zoologia, Museo Regionale di Scienze Naturali, Via G. Giolitti, 36, I-10123 Torino, Italy; Herpetology Section, Australian Museum, 6 College Street, Sydney, NSW 2010, Australia	Andreone, F., Sezione di Zoologia, Museo Regionale di Scienze Naturali, Via G. Giolitti, 36, I-10123 Torino, Italy; Greer, A.E., Herpetology Section, Australian Museum, 6 College Street, Sydney, NSW 2010, Australia	Conservation; Madagascar; Morphology; New combinations; New species; Reproduction; Scincidae	lizard; morphology; new species; reproduction; taxonomy; Amphibia; Amphiglossus; Androngo; Mabuya; Nanus; Reptilia; Scincidae; Squamata; Staphylococcus phage 187; Vertebrata	Greer, A.E.; Herpetology Section, 6 College Street, Sydney, NSW 2010, Australia; email: alleng@austmus.gov.au	English	J. Zool.	Article	Final		Scopus	2-s2.0-0036773731
Andrew P., Cogger H., Driscoll D., Flakus S., Harlow P., Maple D., Misso M., Pink C., Retallick K., Rose K., Tiernan B., West J., Woinarski J.C.Z.	37025468300;6602245914;7202812333;56330246700;7004480136;55360381100;57105260100;57105355400;47962598800;28268120400;55360957700;57192191741;57203255851;	Somewhat saved: A captive breeding programme for two endemic Christmas Island lizard species, now extinct in the wild		2018	ORYX	52	1		171	174		4	4	17	10.1017/S0030605316001071	https://www.scopus.com/inward/record.uri?eid=2-s2.0-85000613535&doi=10.1017%2fS0030605316001071&partnerID=40&md5=7a451ac9497ff6ad077c255e28bc4092	Taronga Conservation Society Australia, Bradleys Head Road, Mosman, NSW, Australia; Australian Museum Research Institute, Sydney, NSW, Australia; School of Life and Environmental Sciences, Deakin University, Burwood, VIC, Australia; Parks Australia, Christmas Island, Indian Ocean, Australia; Department of the Environment, Parks Australia, Canberra, ACT, Australia; Threatened Species Recovery Hub,…	Andrew, P., Taronga Conservation Society Australia, Bradleys Head Road, Mosman, NSW, Australia; Cogger, H., Australian Museum Research Institute, Sydney, NSW, Australia; Driscoll, D., School of Life and Environmental Sciences, Deakin University, Burwood, VIC, Australia; Flakus, S., Parks Australia, Christmas Island, Indian Ocean, Australia; Harlow, P., Taronga Conservation Society Australia, Brad…	Christmas Island; extinction; gecko; Indian Ocean; reintroduction; skink	biodiversity; captive breeding; captivity; coastal zone; endemic species; extinction; lizard; population decline; reintroduction; species conservation; wild population; Christmas Island; Indian Ocean; Cryptoblepharus; Emoia; Emoia atrocostata; Emoia cyanura; Gekkonidae; Lepidodactylus; Squamata	Woinarski, J.C.Z.; Threatened Species Recovery Hub, Australia; email: john.woinarski@cdu.edu.au	English	ORYX	Article	Final	All Open Access, Bronze	Scopus	2-s2.0-85000613535
Andrews M., Long J., Ahlberg P., Barwick R., Campbell K.	34975133400;7403446752;56545763900;7003383962;57225821843;	The structure of the sarcopterygian Onychodus jandemarrai n. sp. from Gogo, Western Australia: With a functional interpretation of the skeleton		2006	Transactions of the Royal Society of Edinburgh, Earth Sciences	96	3		197	307		111	111	68	10.1017/S0263593305000106	https://www.scopus.com/inward/record.uri?eid=2-s2.0-33747426295&doi=10.1017%2fS0263593305000106&partnerID=40&md5=b6f9c8e88c1bb7574697e6fe5cf2aeae	National Museum of Scotland, Edinburgh, United Kingdom; Western Australian Museum, Francis Street, Perth, WA, Australia; National Museum of Victoria, Melbourne, VIC, Australia; Natural History Museum, Cromwell Road, London, United Kingdom; Department of Evolutionary Organismal Biology, University of Uppsala, Uppsala, Sweden; Department of Earth and Marine Sciences, Australian National University,…	Andrews, M., National Museum of Scotland, Edinburgh, United Kingdom; Long, J., Western Australian Museum, Francis Street, Perth, WA, Australia, National Museum of Victoria, Melbourne, VIC, Australia; Ahlberg, P., Natural History Museum, Cromwell Road, London, United Kingdom, Department of Evolutionary Organismal Biology, University of Uppsala, Uppsala, Sweden; Barwick, R., Department of Earth and…	Anatomy; Devonian; Onychodontidae; Sarcopterygians; Skeletal functions	anatomy; Devonian; morphology; skeleton; skull; Australasia; Australia; Western Australia; Brosme brosme; Onychodus	Andrews, M.; National Museum of Scotland, Edinburgh, United Kingdom	English	Trans. R. Soc. Edinburgh Earth Sci.	Article	Final		Scopus	2-s2.0-33747426295
Andrews R., Kirby G.C., Adams M.	7402135988;36869049300;57189413771;	The population biology of a smut fungus, Ustilago spinificis Ludw. II*. Isozyme polymorphism and geographic differentiation		1988	Australian Journal of Botany	36	3		347	353		7	7	4	10.1071/BT9880347	https://www.scopus.com/inward/record.uri?eid=2-s2.0-0024258906&doi=10.1071%2fBT9880347&partnerID=40&md5=735fb2ef0d2e8f57ad7695a290689637	School of Biological Sciences, Flinders University of South Australia, Bedford Park, SA, 5042, Australia; Evolutionary Biology Unit, South Australian Museum, Adelaide, SA, 5001, Australia	Andrews, R., School of Biological Sciences, Flinders University of South Australia, Bedford Park, SA, 5042, Australia, Evolutionary Biology Unit, South Australian Museum, Adelaide, SA, 5001, Australia; Kirby, G.C., School of Biological Sciences, Flinders University of South Australia, Bedford Park, SA, 5042, Australia; Adams, M., Evolutionary Biology Unit, South Australian Museum, Adelaide, SA, 5…		isozyme polymorphism; population biology; smut fungus; Australia; New Zealand; Ustilago spinificis		English	Aust. J. Bot.	Article	Final		Scopus	2-s2.0-0024258906
Andrews R., O'Donoghue P., Adams M., Prowse S.	7402135988;7006034367;57189413771;7004514520;	Enzyme markers for the genetic characterization of avian Eimeria spp		1990	Parasitology Research	76	7		627	629		3	3	9	10.1007/BF00932575	https://www.scopus.com/inward/record.uri?eid=2-s2.0-0025146141&doi=10.1007%2fBF00932575&partnerID=40&md5=fe730804fca8f467db184a694d487435	Evolutionary Biology Unit, South Australian Museum, Adelaide, 5000, South Australia, Australia; Department of Agriculture, Central Veterinary Laboratories, Adelaide, 5000, South Australia, Australia; Division of Animal Health, CSIRO, Parkville, 3052, Victoria, Australia	Andrews, R., Evolutionary Biology Unit, South Australian Museum, Adelaide, 5000, South Australia, Australia; O'Donoghue, P., Department of Agriculture, Central Veterinary Laboratories, Adelaide, 5000, South Australia, Australia; Adams, M., Evolutionary Biology Unit, South Australian Museum, Adelaide, 5000, South Australia, Australia; Prowse, S., Division of Animal Health, CSIRO, Parkville, 3052, …		animal cell; article; eimeria; enzyme electrophoresis; nonhuman; protozoon; Animal; Chickens; Coccidiosis; Eimeria; Electrophoresis, Cellulose Acetate; Enzymes; Poultry Diseases; Specific Pathogen-Free Organisms; Animalia; Aves; Eimeria; Protozoa	Andrews, R.; Evolutionary Biology Unit, , Adelaide, 5000, South Australia, Australia	English	Parasitol Res	Article	Final		Scopus	2-s2.0-0025146141
Andrews R.H.	7402135988;	Allozyme electrophoresis and the genetic characterization of parasites		1986	Parasitology Today	2	7					FLAG	1	1	10.1016/0169-4758(86)90205-X	https://www.scopus.com/inward/record.uri?eid=2-s2.0-46149134630&doi=10.1016%2f0169-4758%2886%2990205-X&partnerID=40&md5=2e6d1ac3d8989b8d94e2a90e373ab9bb	EBU, South Australian Museum, Adelaide, SA, Australia	Andrews, R.H., EBU, South Australian Museum, Adelaide, SA, Australia			Andrews, R.H.; EBU, , Adelaide, SA, Australia	English	Parasitol. Today	Article	Final		Scopus	2-s2.0-46149134630
Andrews R.H., Adams M., Baverstock P.R.	7402135988;57189413771;7004563134;	Genetic characterization of three species of Onchocerca at 23 enzyme loci		1989	Journal of Helminthology	63	2		87	92		6	6	11	10.1017/S0022149X00008828	https://www.scopus.com/inward/record.uri?eid=2-s2.0-0024382482&doi=10.1017%2fS0022149X00008828&partnerID=40&md5=ebc9760d237f6178f3753681c193acf1	The Evolutionary Biology Unit, South Australian Museum, North Terrace, Adelaide, South Australia 5000, Australia; Institute of Medical and Veterinary Science, South Australian Department of Agriculture, Frome Road, Adelaide, South Australia 5000, Australia	Andrews, R.H., The Evolutionary Biology Unit, South Australian Museum, North Terrace, Adelaide, South Australia 5000, Australia; Adams, M., The Evolutionary Biology Unit, South Australian Museum, North Terrace, Adelaide, South Australia 5000, Australia, Institute of Medical and Veterinary Science, South Australian Department of Agriculture, Frome Road, Adelaide, South Australia 5000, Australia; B…	allozyme electrophoresis; genetic characterization; genetic markers; Onchocerca	enzyme; animal cell; classification; filaria; nonhuman; onchocerca gibsoni; onchocerca gutturosa; onchocerca lienalis; species differentiation; Animal; Cattle; Electrophoresis, Cellulose Acetate; Isoenzymes; Onchocerca; Species Specificity; Support, Non-U.S. Gov't		English	J. Helminthol.	Article	Final		Scopus	2-s2.0-0024382482
Andrews R.H., Adams M., Baverstock P.R., Behm C.A., Bryant C.	7402135988;57189413771;7004563134;7004476676;24451852600;	Genetic characterization of three strains of Hymenolepis diminuta at 39 enzyme loci		1989	International Journal for Parasitology	19	5		515	518		4	4	7	10.1016/0020-7519(89)90081-7	https://www.scopus.com/inward/record.uri?eid=2-s2.0-0024385993&doi=10.1016%2f0020-7519%2889%2990081-7&partnerID=40&md5=5f9afa9167ed95a5bbf51c25ddbc74c1	Evolutionary Biology Unit, South Australia Museum, North Terrace, Adelaide, SA 5001, Australia; Department of Biochemistry, Faculty of Science, Australian National University, Canberra, ACT, Australia; Department of Zoology, Australian National University, Canberra, ACT, Australia	Andrews, R.H., Evolutionary Biology Unit, South Australia Museum, North Terrace, Adelaide, SA 5001, Australia; Adams, M., Evolutionary Biology Unit, South Australia Museum, North Terrace, Adelaide, SA 5001, Australia; Baverstock, P.R., Evolutionary Biology Unit, South Australia Museum, North Terrace, Adelaide, SA 5001, Australia; Behm, C.A., Department of Biochemistry, Faculty of Science, Austral…	allozyme electrophoresis; cestodes; genetic characterization; Hymenolepis diminuta; strains	animal cell; cestode; electrophoresis; hymenolepis diminuta; nonhuman; Animal; Electrophoresis, Cellulose Acetate; Hymenolepis; Isoenzymes; Support, Non-U.S. Gov't	Andrews, R.H.; Evolutionary Biology Unit, South Australia Museum, North Terrace, Adelaide, SA 5001, Australia	English	Int. J. Parasitol.	Article	Final		Scopus	2-s2.0-0024385993
Andrews R.H., Adams M., Boreham P.F.L., Mayrhofer G., Meloni B.P.	7402135988;57189413771;7005144823;7005902167;57212784663;	Giardia intestinalis: Electrophoretic evidence fora species complex		1989	International Journal for Parasitology	19	2		183	190		8	8	122	10.1016/0020-7519(89)90006-4	https://www.scopus.com/inward/record.uri?eid=2-s2.0-0024519774&doi=10.1016%2f0020-7519%2889%2990006-4&partnerID=40&md5=53a914099842d2588493670445d755fc	Evolutionary Biology Unit, South Australian Museum, North Terrace, Adelaide, SA 5000, Australia; Queensland Institute of Medical Research, Bramston Terrace, Herston, Brisbane, QLD 4006, Australia; Department of Microbiology and Immunology, University of Adelaide, GPO Box 498, Adelaide, SA 5001, Australia; Division of Veterinary Biology, School of Veterinary Studies, Murdoch University, Murdoch, W…	Andrews, R.H., Evolutionary Biology Unit, South Australian Museum, North Terrace, Adelaide, SA 5000, Australia; Adams, M., Evolutionary Biology Unit, South Australian Museum, North Terrace, Adelaide, SA 5000, Australia; Boreham, P.F.L., Queensland Institute of Medical Research, Bramston Terrace, Herston, Brisbane, QLD 4006, Australia; Mayrhofer, G., Department of Microbiology and Immunology, Univ…	allozyme electrophoresis; genetic characterization; Giardia intestinalis; protozoan parasite; species complex	animal cell; classification; diagnosis; enzyme electrophoresis; giardia lamblia; nonhuman; protozoon; strain difference; zymodeme; Animal; Australia; Electrophoresis, Cellulose Acetate; Enzymes; Genetic Markers; Giardia; Human; Papua New Guinea; Support, Non-U.S. Gov't	Andrews, R.H.; Evolutionary Biology Unit, South Australian Museum, North Terrace, Adelaide, SA 5000, Australia	English	Int. J. Parasitol.	Article	Final		Scopus	2-s2.0-0024519774
Andrews R.H., Beveridge I., Baverstock P.R.	7402135988;7005353255;7004563134;	Identification of life cycle stages of the nematode Echinocephalus overstreeti by allozyme electrophoresis		1988	Journal of Helminthology	62	2		153	157		5	5	14	10.1017/S0022149X0001141X	https://www.scopus.com/inward/record.uri?eid=2-s2.0-0024023327&doi=10.1017%2fS0022149X0001141X&partnerID=40&md5=bd475293498ec27a06588a978be8cdd0	The Evolutionary Biology Unit, South Australian Museum, South Australia, 5000, Australia; Institute of Medical and Veterinary Science, South Australian Department of Agriculture, Frome Road. Adelaide, South Australia, 5000, Australia	Andrews, R.H., The Evolutionary Biology Unit, South Australian Museum, South Australia, 5000, Australia; Beveridge, I., The Evolutionary Biology Unit, South Australian Museum, South Australia, 5000, Australia; Baverstock, P.R., The Evolutionary Biology Unit, South Australian Museum, South Australia, 5000, Australia, Institute of Medical and Veterinary Science, South Australian Department of Agric…	allozyme electrophoresis; Echinocephalus overstreeti; identification; life cycle	allele; animal; article; electrophoresis; enzymology; genetics; growth, development and aging; larva; mollusc; nematode; parasitology; shark; Alleles; Animal; Electrophoresis, Cellulose Acetate; Larva; Mollusca; Nematoda; Sharks; Support, Non-U.S. Gov't	Adams, M.; Institute of Medical and Veterinary Science, Frome Road. Adelaide, South Australia, 5000, Australia	English	J. Helminthol.	Article	Final		Scopus	2-s2.0-0024023327
Andrews R.H., Handman E., Adams M., Baverstock P.R., Mitchell G.F.	7402135988;7005485289;57189413771;7004563134;7403103700;	Genetic characterization of Leishmania isolates at 37 enzyme loci		1988	International Journal for Parasitology	18	4		445	452		8	8	25	10.1016/0020-7519(88)90007-0	https://www.scopus.com/inward/record.uri?eid=2-s2.0-0023919362&doi=10.1016%2f0020-7519%2888%2990007-0&partnerID=40&md5=a350175459512bad8883ef7d4f0eab51	Evolutionary Biology Unit, South Australian Museum, North Terrace, Adelaide, SA 5000, Australia	Andrews, R.H., Evolutionary Biology Unit, South Australian Museum, North Terrace, Adelaide, SA 5000, Australia; Handman, E., Evolutionary Biology Unit, South Australian Museum, North Terrace, Adelaide, SA 5000, Australia; Adams, M., Evolutionary Biology Unit, South Australian Museum, North Terrace, Adelaide, SA 5000, Australia; Baverstock, P.R., Evolutionary Biology Unit, South Australian Museum,…	allozyme electrophoresis; cellulose acetate; contamination; genetic characterization; Leishmania; protozoan parasite	animal cell; cell culture; classification; diagnosis; genetic engineering; leishmania; leishmania donovani; leishmania major; leishmania mexicana; leishmania tropica; nonhuman; protozoon; Alleles; Animal; Isoenzymes; Leishmania; Leishmania braziliensis; Leishmania donovani; Leishmania mexicana; Leishmania tropica; Mannose-6-Phosphate Isomerase; Phosphopyruvate Hydratase; Support, Non-U.S. Gov't	Andrews, R.H.; Evolutionary Biology Unit, South Australian Museum, North Terrace, Adelaide, SA 5000, Australia	English	Int. J. Parasitol.	Article	Final		Scopus	2-s2.0-0023919362
Andrews R.H., Mayrhofer G.	7402135988;7005902167;	Selection of specific genotypes of Giardia intestinalis by growth in vitro and in vivo		1992	Parasitology	105	3		375	386		12	12	55	10.1017/S0031182000074540	https://www.scopus.com/inward/record.uri?eid=2-s2.0-0026574661&doi=10.1017%2fS0031182000074540&partnerID=40&md5=2a2d9125b9b6350cd867a63f99719cd9	Department of Microbiology and Immunology, University of Adelaide, GPO Box 498, Adelaide 5001, Australia; Evolutionary Biology Unit, South Australian Museum, North Terrace, Adelaide 5000, Australia	Andrews, R.H., Department of Microbiology and Immunology, University of Adelaide, GPO Box 498, Adelaide 5001, Australia, Evolutionary Biology Unit, South Australian Museum, North Terrace, Adelaide 5000, Australia; Mayrhofer, G., Department of Microbiology and Immunology, University of Adelaide, GPO Box 498, Adelaide 5001, Australia	allozyme electrophoresis; gene switching; Giardia intestinalis; mixed infections; selection; suckling mice	alloenzyme; animal experiment; article; controlled study; electrophoresis; genetic analysis; genotype; giardia; giardiasis; in vitro study; mouse; newborn; nonhuman; parasite cultivation; Alleles; Animal; Animals, Suckling; Comparative Study; Enzymes; Gene Expression Regulation; Genes, Protozoan; Genes, Switch; Genotype; Giardia; Giardiasis; Mice; Selection (Genetics); Support, Non-U.S. Gov't; Va…		English	Parasitology	Article	Final		Scopus	2-s2.0-0026574661
Andrews R.H., Mayrhofer G., Chilton N.B., Boreham P.F.L., Grimmond T.R.	7402135988;7005902167;57204881300;7005144823;6602835796;	Changes in allozyme pattern of the protozoan parasite Giardia intestinalis		1992	International Journal for Parasitology	22	3		403	406		4	4	9	10.1016/S0020-7519(05)80022-0	https://www.scopus.com/inward/record.uri?eid=2-s2.0-0026701017&doi=10.1016%2fS0020-7519%2805%2980022-0&partnerID=40&md5=3ef4faaa2f93e0ac5b6f4ad9a5ea27bb	Department of Microbiology and Immunology, University of Adelaide, GPO Box 498, Adelaide, SA 5001, Australia; Evolutionary Biology Unit, South Australian Museum, North Terrace, Adelaide, SA 5000, Australia; Queensland Institute of Medical Research, Bramston Terrace, Herston, Brisbane, QLD 4006, Australia; Department of Clinical Microbiology, Flinders Medical Centre, Bedford Park, SA 5042, Austral…	Andrews, R.H., Department of Microbiology and Immunology, University of Adelaide, GPO Box 498, Adelaide, SA 5001, Australia, Department of Clinical Microbiology, Flinders Medical Centre, Bedford Park, SA 5042, Australia; Mayrhofer, G., Department of Microbiology and Immunology, University of Adelaide, GPO Box 498, Adelaide, SA 5001, Australia, Department of Clinical Microbiology, Flinders Medical…	allelic changes; allozyme electrophoresis; culture methods; gene switching; Giardia intestinalis; selection of genotypes	alloenzyme; article; electrophoresis; enzyme analysis; genotype; giardia lamblia; mouse; nonhuman; Alleles; Animal; Animals, Suckling; Comparative Study; Gene Expression Regulation; Genotype; Giardia; Isoenzymes; Mice; Support, Non-U.S. Gov't; Giardia intestinalis; Protozoa	Andrews, R.H.; Department of Microbiology and Immunology, University of Adelaide, GPO Box 498, Adelaide, SA 5001, Australia	English	Int. J. Parasitol.	Article	Final		Scopus	2-s2.0-0026701017
Andrews V., Middelfart P., Creese R.G., Broad A., Davis A.R.	54880991700;54880612800;7004269755;36496517600;7404296440;	Distribution and abundance of the introduced gastropod Zeacumantus subcarinatus in the Sydney region		2010	Molluscan Research	30	3		131	137		7	7	3		https://www.scopus.com/inward/record.uri?eid=2-s2.0-84855235628&partnerID=40&md5=044d6a030c66b6c9de8bad0b7755a949	Institute for Conservation Biology and Environmental Management, University of Wollongong, Wollongong, NSW 2522, Australia; Malacology Section, Australian Museum, Sydney, NSW 2010, Australia; Industry and Investment NSW, Locked Bag 1, Nelson Bay, NSW 2315, Australia	Andrews, V., Institute for Conservation Biology and Environmental Management, University of Wollongong, Wollongong, NSW 2522, Australia; Middelfart, P., Institute for Conservation Biology and Environmental Management, University of Wollongong, Wollongong, NSW 2522, Australia, Malacology Section, Australian Museum, Sydney, NSW 2010, Australia; Creese, R.G., Industry and Investment NSW, Locked Bag …		Afrolittorina acutispira; Austrolittorina unifasciata; Gastropoda; Texadina; Zeacumantus subcarinatus	Davis, A.R.; Institute for Conservation Biology and Environmental Management, , Wollongong, NSW 2522, Australia; email: adavis@uow.edu.au	English	Molluscan Res.	Article	Final		Scopus	2-s2.0-84855235628
Andris M., Aradottir G.I., Arnau G., Audzijonyte A., Bess E.C., Bonadonna F., Bourdel G., Bried J., Bugbee G.J., Burger P.A., Chair H., Charruau P.C., Ciampi A.Y., Costet L., Debarro P.J., Delatte H., Dubois M.-P., Eldridge M.D.B., England P.R., Enkhbileg D., Fartek B., Gardner M.G., Gray K.-A., Gunasekera R.M., Hanley S.J., Havil N., Hereward J.P., Hirase S., Hong Y., Jarne P., Jianfei Q., Johns…	36695857900;54879919000;14035171100;9239528500;8215940800;35563956300;37119836100;6603672600;6603764880;7202755485;16404680100;55556557000;8297096900;6507127564;6505840924;6506535215;56225101400;35449932000;7102445764;8560007900;37120078700;7401637088;36504193400;7003383351;7006885995;36696260100;24490948000;37120189600;36082936200;56264346500;57195584029;8330842100;8722978000;6701685868;57191717…	Permanent genetic resources added to molecular ecology resources database 1 June 2010 - 31 July 2010		2010	Molecular Ecology Resources	10	6		1106	1108		3	3	26	10.1111/j.1755-0998.2010.02916.x	https://www.scopus.com/inward/record.uri?eid=2-s2.0-78650435120&doi=10.1111%2fj.1755-0998.2010.02916.x&partnerID=40&md5=9b00bf1becd9801acfa367a525d72f25	Departamento de Oceanografia e Pescas, Centro do IMAR da Universidade dos Acores, 9901-862 Horta, Aores, Portugal; Centre for Bioenergy and Climate Change, Plant and Invertebrate Ecology Department, Rothamsted Research, Harpenden, Hertfordshire, AL5 2JQ, United Kingdom; Imperial College London, Silwood Park Campus, Ascot, Berkshire, SL5 7PY, United Kingdom; CIRAD, UPR Multiplication VŽgŽtative, …	Andris, M., Departamento de Oceanografia e Pescas, Centro do IMAR da Universidade dos Acores, 9901-862 Horta, Aores, Portugal; Aradottir, G.I., Centre for Bioenergy and Climate Change, Plant and Invertebrate Ecology Department, Rothamsted Research, Harpenden, Hertfordshire, AL5 2JQ, United Kingdom, Imperial College London, Silwood Park Campus, Ascot, Berkshire, SL5 7PY, United Kingdom; Arnau, G.…		Bagassa guianensis; Bulweria bulwerii; Camelus bactrianus; Camelus ferus; Chaenogobius annularis; Couepia; Creontiades; Creontiades dilutus; Diachasmimorpha tryoni; Dioscorea; Dioscorea abyssinica; Dioscorea alata; Dioscorea esculenta; Dioscorea nummularia; Dioscorea pentaphylla; Dioscorea praehensilis; Dioscorea rotundata; Dioscorea trifida; Euhrychiopsis lecontei; Gmelina arborea; Haliotidae; H…	Andris, M.; Departamento de Oceanografia e Pescas, , 9901-862 Horta, Aores, Portugal; email: editorial.office@molecol.com	English	Mol. Ecol. Resour.	Note	Final		Scopus	2-s2.0-78650435120
Aneesh P.T., Bruce N.L., Nashad M., Bineesh K., Hatha A.A.M.	55584136800;7102846593;57197806984;37010844600;6507381355;	A new species of Renocila Miers, 1880 (Crustacea: Isopoda: Cymothoidae), a fish parasitic isopod from Andaman Island, India		2020	Marine Biology Research	16	5		396	410		15	15	5	10.1080/17451000.2020.1761028	https://www.scopus.com/inward/record.uri?eid=2-s2.0-85088823060&doi=10.1080%2f17451000.2020.1761028&partnerID=40&md5=91dffbc32ff997f30a13cfec6c245d49	Department of Aquatic Biology & Fisheries, University of Kerala, Thiruvananthapuram, India; Biodiversity & Geosciences Program, Queensland MuseumQLD, Australia; Unit for Environmental Sciences and Management and Water Research Group (Ecology), North West University, Potchefstroom, South Africa; Department of Marine Biology, Microbiology and Biochemistry, Cochin University of Science and Technolog…	Aneesh, P.T., Department of Aquatic Biology & Fisheries, University of Kerala, Thiruvananthapuram, India; Bruce, N.L., Biodiversity & Geosciences Program, Queensland MuseumQLD, Australia, Unit for Environmental Sciences and Management and Water Research Group (Ecology), North West University, Potchefstroom, South Africa; Nashad, M., Department of Marine Biology, Microbiology and Biochemistry, Coc…	Cymothoidae; fish parasite; Indian exclusive economic zone; Indian Ocean; Renocila	antenna; coral reef; host-parasite interaction; isopod; morphology; new record; new species; parasitic disease; Andamans; Andamans and Nicobars; India; Acanthurus triostegus; Anthozoa; Crustacea; Cymothoidae; Isopoda; Renocila; Renocila limbata; Renocila periophthalma	Aneesh, P.T.; Department of Aquatic Biology Fisheries, India; email: anee3716@gmail.com	English	Mar. Biol. Res.	Article	Final		Scopus	2-s2.0-85088823060
Angus B.M.	26642352500;	The study of turbellarians (Platyhelminthes) at the Queensland Museum		2007	Memoirs of the Queensland Museum	53	1		157	185		29	29	1		https://www.scopus.com/inward/record.uri?eid=2-s2.0-66649090070&partnerID=40&md5=bba15f618d38cab229564b8d9877b34e	Queensland Museum, PO Box 3300, South Brisbane, QLD 4101, Australia; 96 Mallawa Dr, Palm Beach, QLD 4221, Australia	Angus, B.M., Queensland Museum, PO Box 3300, South Brisbane, QLD 4101, Australia, 96 Mallawa Dr, Palm Beach, QLD 4221, Australia	Biography; Collections; History; Queensland; Turbellaria	biography; flatworm; history; meiofauna; nineteenth century; Australasia; Australia; Queensland; Platyhelminthes; Polycladida; Temnocephalida; Turbellaria	Angus, B.M.; Queensland Museum, PO Box 3300, South Brisbane, QLD 4101, Australia; email: bmangus@bigpond.net.au	English	Mem. Qld. Mus.	Article	Final		Scopus	2-s2.0-66649090070
Angus B.M., Cannon L.R.G., Adlard R.D.	26642352500;7007020562;7004649780;	Parasitology and the Queelsland Museum with biolgraphical notes on collectors		2007	Memoirs of the Queensland Museum	53	1		1	156		156	156	2		https://www.scopus.com/inward/record.uri?eid=2-s2.0-66749102574&partnerID=40&md5=4e39a34e27daa413f2165978b8b413d5	96 Mallawa Dr., Palm Beach, QLD 4221, Australia; 50 Gordon Tce., Indooropilly, QLD 4077, Australia; Queensland Museum, PO Box 3300, South Brisbane, QLD 4101, Australia	Angus, B.M., 96 Mallawa Dr., Palm Beach, QLD 4221, Australia; Cannon, L.R.G., 50 Gordon Tce., Indooropilly, QLD 4077, Australia; Adlard, R.D., Queensland Museum, PO Box 3300, South Brisbane, QLD 4101, Australia	Biography; Collections; History; Nineteenth Century; Parasitology; Queensland; Twentieth Century	academic research; biography; historical ecology; museum; nineteenth century; parasitology; twentieth century; Australasia; Australia; Queensland; Aves; Wuchereria bancrofti	Angus, B.M.96 Mallawa Dr., Palm Beach, QLD 4221, Australia; email: bmangus@bigpond.net.au	English	Mem. Qld. Mus.	Article	Final		Scopus	2-s2.0-66749102574
Anker A., Ahyong S.T., No‘ P.Y., Palmer A.R.	15029877500;6603782116;15841975800;7401780632;	Morphological phylogeny of alpheid shrimps: Parallel preadaptation and the origin of a key morphological innovation, the snapping claw		2006	Evolution	60	12		2507	2528		22	22	116	10.1554/05-486.1	https://www.scopus.com/inward/record.uri?eid=2-s2.0-33846853967&doi=10.1554%2f05-486.1&partnerID=40&md5=45178e251728b50bd0d0f65adb189aad	Systematics and Evolution Group, Department of Biological Sciences, University of Alberta, Edmonton, Alta. T6G 2E9, Canada; Department of Marine Invertebrates, Australian Museum, 6 College Street, Sydney, NSW 2010, Australia; DŽpartement Milieux et Peuplements Aquatiques, UnitŽ Scientifique MusŽum 0401, MusŽum National d'Histoire Naturelle, 61 rue Buffon, 75005, Paris, France; Smithsonian Tropica…	Anker, A., Systematics and Evolution Group, Department of Biological Sciences, University of Alberta, Edmonton, Alta. T6G 2E9, Canada, Smithsonian Tropical Research Institute, Apartado 0843-03092, Balboa, Anc—n, Panama; Ahyong, S.T., Department of Marine Invertebrates, Australian Museum, 6 College Street, Sydney, NSW 2010, Australia, Marine Biodiversity and Biosecurity, National Institute of Wate…	Adaptive radiation; Alpheidae; Character evolution; Crustacea; Decapoda; Novelty; Parallel evolution	adaptive radiation; cladistics; crustacean; evolutionary biology; functional morphology; parallel evolution; phylogeny; sexual dimorphism; species diversity; adaptation; animal; article; biodiversity; Decapoda (Crustacea); evolution; female; histology; limb; male; phylogeny; physiology; Adaptation, Physiological; Animals; Biodiversity; Decapoda (Crustacea); Evolution; Extremities; Female; Male; P…	Anker, A.; Smithsonian Tropical Research Institute, Apartado 0843-03092, Balboa, Anc—n, Panama; email: ankera@si.edu	English	Evolution	Article	Final		Scopus	2-s2.0-33846853967
Ansari M.H., Cooper S.J.B., Schwarz M.P., Ebrahimi M., Dolman G., Reinberger L., Saint K.M., Donnellan S.C., Bull C.M., Gardner M.G.	25640760500;57203298099;35472783500;14035648900;8503359500;57205340838;6602914815;7004116670;57203698613;7401637088;	Plio-Pleistocene diversification and biogeographic barriers in southern Australia reflected in the phylogeography of a widespread and common lizard species		2019	Molecular Phylogenetics and Evolution	133			107	119		13	13	8	10.1016/j.ympev.2018.12.014	https://www.scopus.com/inward/record.uri?eid=2-s2.0-85059617539&doi=10.1016%2fj.ympev.2018.12.014&partnerID=40&md5=57b9e301ea83fbb7a82ba938a7f5c06c	College of Science and Engineering, Flinders UniversitySouth Australia, Australia; Gastroenterohepatology Research Center, Shiraz University of Medical Sciences, Shiraz, Iran; Evolutionary Biology Unit, South Australian Museum, Australia; Australian Centre for Evolutionary Biology and Biodiversity, University of AdelaideSouth Australia, Australia; Department of Biology, Shiraz University, Shiraz,…	Ansari, M.H., College of Science and Engineering, Flinders UniversitySouth Australia, Australia, Gastroenterohepatology Research Center, Shiraz University of Medical Sciences, Shiraz, Iran; Cooper, S.J.B., Evolutionary Biology Unit, South Australian Museum, Australia, Australian Centre for Evolutionary Biology and Biodiversity, University of AdelaideSouth Australia, Australia; Schwarz, M.P., Coll…	Anonymous nuclear loci; Mitochondrial DNA; Murray River; Next generation sequencing; Nuclear DNA; Nullarbor; Phylogeography; Plio-Pleistocene; Scincid lizard; Tiliqua rugosa	mitochondrial DNA; animal; Australia; chemistry; classification; desert climate; DNA sequence; ecosystem; genetics; haplotype; lizard; phylogeny; phylogeography; South Australia; Animals; Australia; Desert Climate; DNA, Mitochondrial; Ecosystem; Haplotypes; Lizards; Phylogeny; Phylogeography; Sequence Analysis, DNA; South Australia	Cooper, S.J.B.; Evolutionary Biology Unit, Australia; email: steve.cooper@samuseum.sa.gov.au	English	Mol. Phylogenet. Evol.	Article	Final	All Open Access, Green	Scopus	2-s2.0-85059617539
Ansari M.H., Ebrahimi M., Fattahi M.R., Gardner M.G., Safarpour A.R., Faghihi M.A., Lankarani K.B.	25640760500;14035648900;6701479674;7401637088;35273014400;14219160100;57194575341;	Viral metagenomic analysis of fecal samples reveals an enteric virome signature in irritable bowel syndrome		2020	BMC Microbiology	20	1	123				FLAG	12	5	10.1186/s12866-020-01817-4	https://www.scopus.com/inward/record.uri?eid=2-s2.0-85084962017&doi=10.1186%2fs12866-020-01817-4&partnerID=40&md5=3c44a0b51784a3848fe6e87f308bf02e	Gastroenterohepatology Research Center, Shiraz University of Medical Sciences, Shiraz, Iran; Health Policy Research Center, Institute of Health, Shiraz University of Medical Sciences, Shiraz, Iran; Department of Biology, Shiraz University, Shiraz, Fars Province, Iran; College of Science and Engineering, Flinders University, Adelaide, SA, Australia; Evolutionary Biology Unit, South Australian Muse…	Ansari, M.H., Gastroenterohepatology Research Center, Shiraz University of Medical Sciences, Shiraz, Iran, Health Policy Research Center, Institute of Health, Shiraz University of Medical Sciences, Shiraz, Iran; Ebrahimi, M., Department of Biology, Shiraz University, Shiraz, Fars Province, Iran, College of Science and Engineering, Flinders University, Adelaide, SA, Australia; Fattahi, M.R., Gastr…	Bacteriophages; Enteric virome; Eukaryotic viruses; Irritable bowel syndrome; Metagenomics analysis; Microbiota	Adenoviridae; adult; Article; bacteriophage; clinical article; cohort analysis; controlled study; dysbiosis; enteric virus; eukaryote; feces analysis; female; human; irritable colon; male; metagenomics; Myoviridae; nonhuman; nucleocytoplasmic large DNA virus; Phycodnaviridae; Podoviridae; population abundance; Poxviridae; Rudiviridae; Siphoviridae; species composition; species diversity; case con…	Lankarani, K.B.; Health Policy Research Center, Iran; email: lankarani.kb@gmail.com	English	BMC Microbiol.	Article	Final	All Open Access, Gold, Green	Scopus	2-s2.0-85084962017
Ansari T.H., Bertozzi ., Miller R.D., Gardner M.G.	25640760500;6701326529;55687157600;7401637088;	MHC in a monogamous lizard - Characterization of class I MHC genes in the Australian skink Tiliqua rugosa		2015	Developmental and Comparative Immunology	53	2		320	327		8	8	8	10.1016/j.dci.2015.07.012	https://www.scopus.com/inward/record.uri?eid=2-s2.0-84939187826&doi=10.1016%2fj.dci.2015.07.012&partnerID=40&md5=d9cc9969214b64122226135b5f2d72e8	School of Biological Sciences, Flinders UniversitySA, Australia; Evolutionary Biology Unit, South Australian Museum, North Terrace, Adelaide, SA, Australia; School of Biological Sciences, University of Adelaide, Adelaide, SA, Australia; Center for Evolutionary and Theoretical Immunology, Department of Biology, University of New Mexico, Albuquerque, NM, United States	Ansari, T.H., School of Biological Sciences, Flinders UniversitySA, Australia; Bertozzi, ., Evolutionary Biology Unit, South Australian Museum, North Terrace, Adelaide, SA, Australia, School of Biological Sciences, University of Adelaide, Adelaide, SA, Australia; Miller, R.D., Center for Evolutionary and Theoretical Immunology, Department of Biology, University of New Mexico, Albuquerque, NM, Uni…	CDNA; Egernia stokesii; Genomic DNA; MHC; Scincadae; Squamates; Tiliqua adelaidensis; Tiliqua rugosa	aspartic acid; cysteine; histidine; major histocompatibility antigen class 1; complementary DNA; HLA antigen class 1; 3' untranslated region; allele; animal tissue; Article; Egernia stokesii; exon; gene locus; gene sequence; genetic analysis; genetic polymorphism; genetic variability; glycosylation; lizard; MHC gene; next generation sequencing; nonhuman; nucleotide sequence; phylogeny; priority j…	Gardner, M.G.; School of Biological Sciences, GPO Box 2100, Australia; email: michael.gardner@flinders.edu.au	English	Dev. Comp. Immunol.	Article	Final		Scopus	2-s2.0-84939187826
Ansari T.H., Bertozzi T., Hacking J., Cooper S.J.B., Gardner M.G.	25640760500;6701326529;56066078800;57203298099;7401637088;	Random non-coding fragments of lizard DNA: Anonymous nuclear loci for the Australian skink, Tiliqua rugosa, and their utility in other Egernia-group species		2014	Australian Journal of Zoology	62	6		515	518		4	4	2	10.1071/ZO14085	https://www.scopus.com/inward/record.uri?eid=2-s2.0-84924025227&doi=10.1071%2fZO14085&partnerID=40&md5=175a2e69650331a64e35562a417b0ca9	School of Biological Sciences, Flinders University, GPO Box 2100, Adelaide, SA 5001, Australia; Evolutionary Biology Unit, South Australian Museum, North Terrace, AdelaideSA 5000, Australia; Australian Centre for Evolutionary Biology and Biodiversity, School of Biological Sciences, University of Adelaide, Adelaide, SA 5005, Australia	Ansari, T.H., School of Biological Sciences, Flinders University, GPO Box 2100, Adelaide, SA 5001, Australia; Bertozzi, T., Evolutionary Biology Unit, South Australian Museum, North Terrace, AdelaideSA 5000, Australia, Australian Centre for Evolutionary Biology and Biodiversity, School of Biological Sciences, University of Adelaide, Adelaide, SA 5005, Australia; Hacking, J., School of Biological …	DNA markers; phylogeography; squamate	DNA; genetic analysis; genetic marker; lizard; phylogenetics; phylogeny; phylogeography; Australia; Western Australia; Egernia; Egernia stokesii; Squamata; Trachydosaurus rugosus	Gardner, M.G.; School of Biological Sciences, Flinders University, GPO Box 2100, Australia	English	Aust. J. Zool.	Article	Final		Scopus	2-s2.0-84924025227
Anstis M., Price L.C., Roberts J.D., Catalano S.R., Hines H.B., Doughty P., Donnellan S.C.	24558709800;36623046400;11939145800;36058604100;7006243451;7004801538;7004116670;	Revision of the water-holding frogs, Cyclorana platycephala (Anura: Hylidae), from arid Australia, including a description of a new species		2016	Zootaxa	4126	4		451	479		29	29	8	10.11646/zootaxa.4126.4.1	https://www.scopus.com/inward/record.uri?eid=2-s2.0-84975257327&doi=10.11646%2fzootaxa.4126.4.1&partnerID=40&md5=67fd2e9935bd4312d18ca07ee3dd782b	School of Environmental and Life Sciences, University of Newcastle, University Drive, Callaghan, NSW 2308, Australia; School of Biological Sciences, University of Adelaide, North Terrace, Adelaide, SA 5005, Australia; Centre of Excellence in Natural Resource Management, University of Western Australia, PO Box 5771, Albany, WA 6332, Australia; Department of National Parks, Sport and Racing, GPO Bo…	Anstis, M., School of Environmental and Life Sciences, University of Newcastle, University Drive, Callaghan, NSW 2308, Australia; Price, L.C., School of Biological Sciences, University of Adelaide, North Terrace, Adelaide, SA 5005, Australia; Roberts, J.D., Centre of Excellence in Natural Resource Management, University of Western Australia, PO Box 5771, Albany, WA 6332, Australia; Catalano, S.R.…	Arid zone; Australia; Cyclorana occidentalis sp. nov.; Cyclorana platycephala	anatomy and histology; animal; animal dispersal; animal structures; Anura; Australia; body size; classification; ecosystem; female; genetics; growth, development and aging; male; organ size; phylogeny; physiology; vocalization; Animal Distribution; Animal Structures; Animals; Anura; Australia; Body Size; Ecosystem; Female; Male; Organ Size; Phylogeny; Vocalization, Animal	Anstis, M.; School of Environmental and Life Sciences, University Drive, Australia; email: frogpole@tpg.com.au	English	Zootaxa	Article	Final		Scopus	2-s2.0-84975257327
Anstis M., Richards S.J.	24558709800;7202128244;	The tadpole of Litoria multiplica (Anura: Hylidae) from Papua New Guinea		2014	Herpetological Bulletin		128		12	15		4	4			https://www.scopus.com/inward/record.uri?eid=2-s2.0-84907988378&partnerID=40&md5=3697f1cf0c23a50acfeb30a5db9d8acb	Newcastle University, University Drive, Callaghan, NSW 2308, Australia; Herpetology Department, South Australian Museum, North Terrace, Adelaide, SA 5000, Australia	Anstis, M., Newcastle University, University Drive, Callaghan, NSW 2308, Australia; Richards, S.J., Herpetology Department, South Australian Museum, North Terrace, Adelaide, SA 5000, Australia		Anura; Hylidae; Litoria	Richards, S.J.; Herpetology Department, Australia	English	Herpetol. Bull.	Article	Final		Scopus	2-s2.0-84907988378
Anstis M., Rowley J.J.L., Altig R.	24558709800;20735114600;6602906113;	Morphological clarifications of Australian hylid and limnodynastid tadpoles		2016	Zootaxa	4126	1		146	150		5	5		10.11646/zootaxa.4126.1.10	https://www.scopus.com/inward/record.uri?eid=2-s2.0-84974849292&doi=10.11646%2fzootaxa.4126.1.10&partnerID=40&md5=c0441291b5c25260e0f32da8cbd91262	School of Environmental and Life Sciences, University of Newcastle, University Drive, Callaghan, NSW 2308, Australia; Australian Museum Research Institute, Australian Museum, 1 William St, Sydney, NSW 2010, Australia; Centre for Ecosystem Science, School of Biological, Earth and Environmental Sciences, University of New South Wales, Sydney, NSW 2052, Australia; Department of Biological Sciences, …	Anstis, M., School of Environmental and Life Sciences, University of Newcastle, University Drive, Callaghan, NSW 2308, Australia; Rowley, J.J.L., Australian Museum Research Institute, Australian Museum, 1 William St, Sydney, NSW 2010, Australia, Centre for Ecosystem Science, School of Biological, Earth and Environmental Sciences, University of New South Wales, Sydney, NSW 2052, Australia; Altig, …		anatomy and histology; animal; animal dispersal; animal structures; Anura; Australia; body size; classification; female; growth, development and aging; larva; male; organ size; Animal Distribution; Animal Structures; Animals; Anura; Australia; Body Size; Female; Larva; Male; Organ Size	Anstis, M.; School of Environmental and Life Sciences, Australia; email: frogpole@tpg.com.au	English	Zootaxa	Letter	Final		Scopus	2-s2.0-84974849292
Anstis M., Tyler M.J., Roberts J.D., Price L.C., Doughty P.	24558709800;55030966700;11939145800;36623046400;7004801538;	A new species of Litoria (Anura: Hylidae) with a highly distinctive tadpole from the north-western Kimberley region of Western Australia		2010	Zootaxa		2550		39	57		19	19	5	10.11646/zootaxa.2550.1.3	https://www.scopus.com/inward/record.uri?eid=2-s2.0-77955497308&doi=10.11646%2fzootaxa.2550.1.3&partnerID=40&md5=b4bbc1ca59a1b680e9239909810ff97f	School of Biological Sciences, Newcastle University, Callaghan, Newcastle NSW 2308, Australia; Department of Ecology and Evolutionary Biology, School of Earth and Environmental Sciences, University of Adelaide, SA 5005, Australia; School of Animal Biology M092, University of Western Australia, Crawley WA 6009, Australia; Department of Terrestrial Zoology, Western Australian Museum, 49 Kew Street,…	Anstis, M., School of Biological Sciences, Newcastle University, Callaghan, Newcastle NSW 2308, Australia; Tyler, M.J., Department of Ecology and Evolutionary Biology, School of Earth and Environmental Sciences, University of Adelaide, SA 5005, Australia; Roberts, J.D., School of Animal Biology M092, University of Western Australia, Crawley WA 6009, Australia; Price, L.C., Department of Ecology a…	Advertisement call; Frog; Larval development; Litoria aurifera sp. nov.; Litoria meiriana; Prince regent river nature reserve		Anstis, M.; School of Biological Sciences, , Callaghan, Newcastle NSW 2308, Australia; email: frogpole@tpg.com.au	English	Zootaxa	Article	Final	All Open Access, Green	Scopus	2-s2.0-77955497308
Anthony Hall P., McKirdy D.M., Halverson G.P., Jago J.B., Gehling J.G.	55419391600;6603686059;6701458441;7005139857;6603352049;	Biomarker and isotopic signatures of an early Cambrian LagerstŠtte in the Stansbury Basin, South Australia		2011	Organic Geochemistry	42	11		1324	1330		7	7	17	10.1016/j.orggeochem.2011.09.003	https://www.scopus.com/inward/record.uri?eid=2-s2.0-80855132623&doi=10.1016%2fj.orggeochem.2011.09.003&partnerID=40&md5=7b3feade6490eaafd3125233ca5b1e49	Organic Geochemistry in Basin Analysis Group, Centre for Tectonics, Resources and Exploration (TRaX), School of Earth and Environmental Sciences, University of Adelaide, SA 5005, Australia; School of Natural and Built Environments, University of South Australia, Mawson Lakes, SA 5095, Australia; Science Centre, South Australian Museum, Adelaide, SA 5000, Australia	Anthony Hall, P., Organic Geochemistry in Basin Analysis Group, Centre for Tectonics, Resources and Exploration (TRaX), School of Earth and Environmental Sciences, University of Adelaide, SA 5005, Australia; McKirdy, D.M., Organic Geochemistry in Basin Analysis Group, Centre for Tectonics, Resources and Exploration (TRaX), School of Earth and Environmental Sciences, University of Adelaide, SA 500…		Cambrians; Cyanobacterium; Cyanophytes; Hopanes; Isotopic signatures; Micro-scales; Microbial biomass; Molecular signatures; n-Alkanes; North Coast; Oxic waters; Pristane; Redox status; Sealed vessels; Sediment water interface; Soft-bodies; South Australia; Southern Hemisphere; Steranes; Taphonomy; Thermal extraction; Trace element geochemistry; Animals; Anoxic sediments; Paraffins; Pyrolysis; Se…	Anthony Hall, P.; Organic Geochemistry in Basin Analysis Group, , SA 5005, Australia; email: philip.a.hall@adelaide.edu.au	English	Org. Geochem.	Article	Final		Scopus	2-s2.0-80855132623
Anthony Koslow J., Williams A., Paxton J.R.	7003634325;8274985300;7005717288;	How many demersal fish species in the deep sea? A test of a method to extrapolate from local to global diversity		1997	Biodiversity and Conservation	6	11		1523	1532		10	10	15	10.1023/a:1018366419962	https://www.scopus.com/inward/record.uri?eid=2-s2.0-9844258327&doi=10.1023%2fa%3a1018366419962&partnerID=40&md5=bbff0a193d002e4311cfdf8692a00a92	CSIRO Marine Laboratories, GPO Box 1538, Hobart, Tas. 7001, Australia; Division of Vertebrate Zoology, Australian Museum, College Street, Sydney, NSW 2000, Australia	Anthony Koslow, J., CSIRO Marine Laboratories, GPO Box 1538, Hobart, Tas. 7001, Australia; Williams, A., CSIRO Marine Laboratories, GPO Box 1538, Hobart, Tas. 7001, Australia; Paxton, J.R., Division of Vertebrate Zoology, Australian Museum, College Street, Sydney, NSW 2000, Australia	Biodiversity; Deep sea; Fish	biodiversity; deep sea; deep-sea fish; demersal fish; extrapolation method; species diversity; (East); Indian Ocean; Invertebrata; Pisces	Koslow, J.A.; CSIRO Marine Laboratories, GPO Box 1538, Hobart, Tasmania 7001, Australia	English	BIODIVERSITY CONSERV.	Article	Final		Scopus	2-s2.0-9844258327
Antlej K., Bykersma M., Mortimer M., Vickers-Rich P., Rich T., Horan B.	36462356200;57211048414;56406985000;6602183345;7102734177;57202873469;	Real-world Data for Virtual Reality Experiences: Interpreting Excavations		2018	Proceedings of the 2018 3rd Digital Heritage International Congress, Digital Heritage 2018 - Held jointly with the 2018 24th International Conference on Virtual Systems and Multimedia, VSMM 2018			8810032				FLAG	9	2	10.1109/DigitalHeritage.2018.8810032	https://www.scopus.com/inward/record.uri?eid=2-s2.0-85072406378&doi=10.1109%2fDigitalHeritage.2018.8810032&partnerID=40&md5=98a5dec92b2754961bd9ba5fd3e65070	School of Engineering, Deakin University, Geelong, Australia; PrimeSCI, Swinburne University of Technology, Melbourne, Australia; Palaeontology Museums Victoria, Melbourne, Australia	Antlej, K., School of Engineering, Deakin University, Geelong, Australia; Bykersma, M., School of Engineering, Deakin University, Geelong, Australia; Mortimer, M., School of Engineering, Deakin University, Geelong, Australia; Vickers-Rich, P., PrimeSCI, Swinburne University of Technology, Melbourne, Australia; Rich, T., Palaeontology Museums Victoria, Melbourne, Australia; Horan, B., School of En…	360-degree videography; 3D scanning; paleontology; photogrammetry; Virtual Reality	Excavation; Helmet mounted displays; Photogrammetry; Video recording; Virtual reality; 360-degree videography; 3D-scanning; Archaeological excavations; Head mounted displays; Mixed reality technologies; paleontology; Scientific discovery; Virtual reality experiences; Mixed reality		English	Proc. Digit. Herit. Int. Congr., Digital Heritage - Held jointly Int. Conf. Virtual Syst. Multimed., VSMM	Conference Paper	Final		Scopus	2-s2.0-85072406378
Anton R.F., Schories D., Wilson N.G., Wolf M., Abad M., Schršdl M.	37025505100;6603272733;7402218505;55220006100;56272169400;6603733614;	Host specificity versus plasticity: Testing the morphology-based taxonomy of the endoparasitic copepod family Splanchnotrophidae with COI barcoding		2018	Journal of the Marine Biological Association of the United Kingdom	98	2		231	243		13	13	5	10.1017/S002531541600120X	https://www.scopus.com/inward/record.uri?eid=2-s2.0-84987657250&doi=10.1017%2fS002531541600120X&partnerID=40&md5=8bf47af7c4a8159ca475e1341fe4c46c	Mollusca Department, SNSB- Bavarian State Collection of Zoology Munich, MŸnchhausenstra_e 21, MŸnchen, D-81247, Germany; Instituto de Ciencias Marinas y Limnol—gicas, Universidad Austral de Chile, Valdivia, Chile; Molecular Systematics Unit, Western Australian Museum, Welshpool, WA 6106, Australia; School of Animal Biology, University of Western Australia, Crawley, WA 6009, Australia; Department …	Anton, R.F., Mollusca Department, SNSB- Bavarian State Collection of Zoology Munich, MŸnchhausenstra_e 21, MŸnchen, D-81247, Germany; Schories, D., Instituto de Ciencias Marinas y Limnol—gicas, Universidad Austral de Chile, Valdivia, Chile; Wilson, N.G., Molecular Systematics Unit, Western Australian Museum, Welshpool, WA 6106, Australia, School of Animal Biology, University of Western Australia,…	Copepoda; DNA taxonomy; molecular phylogeny; parasite; sea slugs; speciation; species delimitation	cytochrome; genetic structure; host specificity; life history trait; molecular analysis; morphology; parasite; phylogeny; slug; speciation (biology); taxonomy; Copepoda; Opisthobranchia; Splanchnotrophidae	Anton, R.F.; Mollusca Department, MŸnchhausenstra_e 21, Germany; email: rolandanton1@gmail.com	English	J. Mar. Biol. Assoc. U.K.	Article	Final	All Open Access, Green	Scopus	2-s2.0-84987657250
Aplin K., Manne T., Attenbrow V.	6701380029;56008100200;57203700432;	Using a 3-stage burning categorization to assess post-depositional degradation of archaeofaunal assemblages: Some observations based on multiple prehistoric sites in Australasia		2016	Journal of Archaeological Science: Reports	7			700	714		15	15	12	10.1016/j.jasrep.2015.11.029	https://www.scopus.com/inward/record.uri?eid=2-s2.0-84950135914&doi=10.1016%2fj.jasrep.2015.11.029&partnerID=40&md5=92af74a9ec7291aa858deb37aec78af6	Department of Archaeology and Natural History, College of Asia and the Pacific, The Australian National University, Canberra, ACT 0200, Australia; School of Social Science, University of Queensland, Level 3, Michie Building (#9), St Lucia, Brisbane, QLD 4072, Australia; Australian Museum Research Institute, Australian Museum, 6 College Street, Sydney, NSW 2010, Australia	Aplin, K., Department of Archaeology and Natural History, College of Asia and the Pacific, The Australian National University, Canberra, ACT 0200, Australia; Manne, T., School of Social Science, University of Queensland, Level 3, Michie Building (#9), St Lucia, Brisbane, QLD 4072, Australia; Attenbrow, V., Australian Museum Research Institute, Australian Museum, 6 College Street, Sydney, NSW 2010…	Australasia; Bone decomposition; Burning profile; Taphonomy; Zooarchaeology		Aplin, K.; Department of Archaeology and Natural History, Australia; email: ken.aplin@anu.edu.au	English	J.Archaeol. Sci. Rep.	Article	Final		Scopus	2-s2.0-84950135914
Aplin K., Rowe C., Peck H., Asmussen B., Ulm S., Faulkner P., Richards T.	6701380029;16745252900;57237834100;25721536200;17344329100;25925823700;48361844400;	The natural setting of caution bay: Climate, landforms, biota, and environmental zones		2016	Archaeological Research at Caution Bay, Papua New Guinea: Cultural, Linguistic and Environmental Setting				75	112		38	38	1		https://www.scopus.com/inward/record.uri?eid=2-s2.0-85064507627&partnerID=40&md5=e9fbb24ae78c514fb12bb06ef5ced25f	Division of Mammals, National Museum of Natural History, Smithsonian Institution, Washington, DC 20013-7012, United States; Department of Archaeology and Natural History, College of Asia and The Pacific, Australian National University, Canberra, ACT 0200, Australia; Monash Indigenous Centre, Monash University, Clayton, VIC 3800, Australia; College of Arts, Society and Education, James Cook Univer…	Aplin, K., Division of Mammals, National Museum of Natural History, Smithsonian Institution, Washington, DC 20013-7012, United States, Department of Archaeology and Natural History, College of Asia and The Pacific, Australian National University, Canberra, ACT 0200, Australia; Rowe, C., Monash Indigenous Centre, Monash University, Clayton, VIC 3800, Australia; Peck, H., College of Arts, Society a…				English	Archaeological Research at Caution Bay, Papua New Guinea: Cultural, Linguistic and Environmental Setting	Book Chapter	Final		Scopus	2-s2.0-85064507627
Aplin K.P., Adams M.	6701380029;57189413771;	Morphological and genetic discrimination of new species and subspecies of gekkonid and scincid lizards (Squamata: Lacertilia) from the Carnarvon Basin region of Western Australia		1998	Journal of the Royal Society of Western Australia	81	4		201	223		23	23	8		https://www.scopus.com/inward/record.uri?eid=2-s2.0-0032324081&partnerID=40&md5=accfb1d8fd9ccd8ef307cdf86d3df78b	Dept. of Terrestrial Vertebrates, Western Australian Museum, Francis St, Perth, WA 6000, Australia; Evolutionary Biology Unit, South Australian Museum, North Terrace, Adelaide, SA 5000, Australia	Aplin, K.P., Dept. of Terrestrial Vertebrates, Western Australian Museum, Francis St, Perth, WA 6000, Australia; Adams, M., Evolutionary Biology Unit, South Australian Museum, North Terrace, Adelaide, SA 5000, Australia		genetics; lizard; morphology; new species; Australia; Ctenotus maryani; Diplodactylus klugei; Menetia surda	Aplin, K.P.; Dept. of Terrestrial Vertebrates, Francis St, Perth, WA 6000, United States; email: aplink@museum.wa.gov.au	English	J. R. Soc. West. Aust.	Article	Final		Scopus	2-s2.0-0032324081
Aplin K.P., Fitch A.J., King D.J.	6701380029;9640479800;56220733400;	A new species of Varanus Merrem (Squamata: Varanidae) from the Pilbara region of Western Australia, with observations on sexual dimorphism in closely related species		2006	Zootaxa		1313		1	38		38	38	11	10.11646/zootaxa.1313.1.1	https://www.scopus.com/inward/record.uri?eid=2-s2.0-33749655943&doi=10.11646%2fzootaxa.1313.1.1&partnerID=40&md5=e653ad7d800c6dd929d8653490e7c22b	Australian National Wildlife Collection, CSIRO Sustainable Ecosystems, PO Box 284, Canberra, ACT, Australia; School of Biological Sciences, Flinders University, GPO Box 2100, Adelaide, SA 5001, Australia; Evolutionary Biology Unit, South Australian Museum, North Terrace, Adelaide, SA 5000, Australia	Aplin, K.P., Australian National Wildlife Collection, CSIRO Sustainable Ecosystems, PO Box 284, Canberra, ACT, Australia; Fitch, A.J., School of Biological Sciences, Flinders University, GPO Box 2100, Adelaide, SA 5001, Australia, Evolutionary Biology Unit, South Australian Museum, North Terrace, Adelaide, SA 5000, Australia; King, D.J.	Australia; Goanna; Mitochondrial DNA; Sexual dimorphism; Taxonomy; Varanus	Acacia aneura; Odatria; Squamata; Varanidae; Varanus; Varanus caudolineatus; Varanus gilleni	Aplin, K.P.; Australian National Wildlife Collection, PO Box 284, Canberra, ACT, Australia; email: ken.aplin@csiro.au	English	Zootaxa	Article	Final	All Open Access, Green	Scopus	2-s2.0-33749655943
Aplin K.P., Suzuki H., Chinen A.A., Chesser R.T., ten Have J., Donnellan S.C., Austin J., Frost A., Gonzalez J.P., Herbreteau V., Catzeflis F., Soubrier J., Fang Y.-P., Robins J., Matisoo-Smith E., Bastos A.D.S., Maryanto I., Sinaga M.H., Denys C., van Den Bussche R.A., Conroy C., Rowe K., Cooper A.	6701380029;56922536200;10439948900;7005112008;6602837563;7004116670;7402093371;54401023600;34769623200;12142204300;7003940520;46661325500;7403457448;8584142300;6602155766;7006607504;15845978400;6503994539;7006755120;7006934591;7006433042;7004866598;35263632400;	Multiple geographic origins of commensalism and complex dispersal history of black rats		2011	PLoS ONE	6	11	e26357				FLAG	20	192	10.1371/journal.pone.0026357	https://www.scopus.com/inward/record.uri?eid=2-s2.0-80355129314&doi=10.1371%2fjournal.pone.0026357&partnerID=40&md5=28e3b3ed49a5cf730baaaa540bb8238c	Australian National Wildlife Collection, CSIRO Ecosystem Sciences, Canberra, Australia; Graduate School of Environmental Earth Science, Hokkaido University, Sapporo, Japan; Smithsonian Institution, Division of Birds, Washington D.C., United States; Office of the Gene Technology Regulator, Canberra, Australia; South Australian Museum, Australian Centre for Evolutionary Biology and Biodiversity, Un…	Aplin, K.P., Australian National Wildlife Collection, CSIRO Ecosystem Sciences, Canberra, Australia; Suzuki, H., Graduate School of Environmental Earth Science, Hokkaido University, Sapporo, Japan; Chinen, A.A., Graduate School of Environmental Earth Science, Hokkaido University, Sapporo, Japan; Chesser, R.T., Smithsonian Institution, Division of Birds, Washington D.C., United States; ten Have, J…		mitochondrial DNA; article; base pairing; cladistics; commensalism; genetic variability; geography; Himalayan region; host pathogen interaction; Indochina; karyotype; Middle Pleistocene; molecular clock; mutation rate; nonhuman; nucleotide sequence; phylogeny; phylogeography; population dispersal; population genetics; rat; South Asia; Southeast Asia; taxonomy; zoonosis; animal; disease carrier; e…	Aplin, K. P.; Australian National Wildlife Collection, , Canberra, Australia; email: aplin.ken@gmail.com	English	PLoS ONE	Article	Final	All Open Access, Gold, Green	Scopus	2-s2.0-80355129314
Appeltans W., Ahyong S.T., Anderson G., Angel M.V., Artois T., Bailly N., Bamber R., Barber A., Bartsch I., Berta A., B_azewicz-Paszkowycz M., Bock P., Boxshall G., Boyko C.B., Brand‹o S.N., Bray R.A., Bruce N.L., Cairns S.D., Chan T.-Y., Cheng L., Collins A.G., Cribb T., Curini-Galletti M., Dahdouh-Guebas F., Davie P.J.F., Dawson M.N., De Clerck O., Decock W., De Grave S., De Voogd N.J., Domning…	12141061700;6603782116;7404222408;24323700400;6603080548;6603449708;7003348197;55468732200;7003551275;7003571790;56013998200;23059537600;7005517485;7004070461;8504491100;7202532337;7102846593;7004928707;35228585000;7403337898;7403186401;7005559462;6701469282;8964136400;7003692312;55768745400;6701710149;57191196079;7004594061;6603230877;6701547693;6701778147;56228790200;6507726235;6603294390;67016…	The magnitude of global marine species diversity		2012	Current Biology	22	23		2189	2202		14	14	619	10.1016/j.cub.2012.09.036	https://www.scopus.com/inward/record.uri?eid=2-s2.0-84870564631&doi=10.1016%2fj.cub.2012.09.036&partnerID=40&md5=ef194b2af9521c5071ce80bc351c6348	Flemish Marine Data and Information Centre, Flanders Marine Institute, Oostende 8400, Belgium; Intergovernmental Oceanographic Commission of UNESCO, IOC Project Office for IODE, Oostende 8400, Belgium; Australian Museum, Sydney 2010, Australia; School of Biological, Earth and Environmental Sciences, University of New South Wales, NSW 2052, Australia; Department of Biological Sciences, University …	Appeltans, W., Flemish Marine Data and Information Centre, Flanders Marine Institute, Oostende 8400, Belgium, Intergovernmental Oceanographic Commission of UNESCO, IOC Project Office for IODE, Oostende 8400, Belgium; Ahyong, S.T., Australian Museum, Sydney 2010, Australia, School of Biological, Earth and Environmental Sciences, University of New South Wales, NSW 2052, Australia; Anderson, G., Dep…		animal; aquatic species; article; biodiversity; factual database; statistical model; Animals; Aquatic Organisms; Biodiversity; Databases, Factual; Models, Statistical; Eukaryota	Appeltans, W.; Flemish Marine Data and Information Centre, , Oostende 8400, Belgium; email: ward.appeltans@gmail.com	English	Curr. Biol.	Article	Final	All Open Access, Bronze, Green	Scopus	2-s2.0-84870564631
Appenzeller J., Mihci G., Martin M.-T., Gallard J.-F., Menou J.-L., Boury-Esnault N., Hooper J., Petek S., Chevalley S., Valentin A., Zaparucha A., Al-Mourabit A., Debitus C.	23487957700;24824786400;8888716000;13308470000;7801483362;6701828909;24503051000;8567848500;23003295900;9045006900;6602403514;6602544055;7006822812;	Agelasines J, K, and L from the Solomon Islands marine sponge Agelas cf. mauritiana		2008	Journal of Natural Products	71	8		1451	1454		4	4	45	10.1021/np800212g	https://www.scopus.com/inward/record.uri?eid=2-s2.0-51849098488&doi=10.1021%2fnp800212g&partnerID=40&md5=d459925e85a862434d1e9e40182f0b39	Institut de Chimie des Substances Naturelles, CNRS, Avenue de la Terrasse, 91198 Gif-sur-Yvette, France; IRD, Centre de NoumŽa, BPA5, NoumŽa, New Caledonia; CNRS, Station Marine d'Endoume, Rue de la Batterie des Lions, 13007 Marseille, France; Queensland Museum, P.O. Box 3300, South Brisbane, QLD 4101, Australia; UMR 152 IRD, UniversitŽ Paul Sabotier Toulouse III, FacultŽ des Sciences Pharmaceuti…	Appenzeller, J., Institut de Chimie des Substances Naturelles, CNRS, Avenue de la Terrasse, 91198 Gif-sur-Yvette, France; Mihci, G., Institut de Chimie des Substances Naturelles, CNRS, Avenue de la Terrasse, 91198 Gif-sur-Yvette, France; Martin, M.-T., Institut de Chimie des Substances Naturelles, CNRS, Avenue de la Terrasse, 91198 Gif-sur-Yvette, France; Gallard, J.-F., Institut de Chimie des Su…		agelasine j; agelasine k; agelasine l; alkaloid derivative; diterpene; doxorubicin; unclassified drug; Agelas; agelas mauritiana; antimalarial activity; article; controlled study; drug isolation; drug structure; human; human cell; in vitro study; nonhuman; physical chemistry; Plasmodium falciparum; Solomon Islands; structure analysis; Alkaloids; Animals; Antimalarials; Chromatography, High Pressu…	Debitus, C.; UMR 152 IRD, , 31062 Toulouse Cedex 9, France; email: cecile.debitus@ird.fr	English	J. Nat. Prod.	Article	Final		Scopus	2-s2.0-51849098488
Appleton B.R., McKenzie J.A., Christidis L.	18233440400;57197178073;6603882072;	Molecular systematics and biogeography of the bent-wing bat complex Miniopterus schreibersii (Kuhl, 1817) (Chiroptera: Vespertilionidae)		2004	Molecular Phylogenetics and Evolution	31	2		431	439		9	9	68	10.1016/j.ympev.2003.08.017	https://www.scopus.com/inward/record.uri?eid=2-s2.0-1942453334&doi=10.1016%2fj.ympev.2003.08.017&partnerID=40&md5=8268e6436967562a0098372e75be5427	Department of Sciences, Museum Victoria, PO Box 666E, Melbourne, Vic. 3001, Australia; Ctr. Environ. Stress Adaptation Res., Department of Genetics, University of Melbourne, Parkville, Vic. 3010, Australia	Appleton, B.R., Department of Sciences, Museum Victoria, PO Box 666E, Melbourne, Vic. 3001, Australia, Ctr. Environ. Stress Adaptation Res., Department of Genetics, University of Melbourne, Parkville, Vic. 3010, Australia; McKenzie, J.A., Ctr. Environ. Stress Adaptation Res., Department of Genetics, University of Melbourne, Parkville, Vic. 3010, Australia; Christidis, L., Department of Sciences, …	Bats; Miniopterus; Molecular systematics; ND2	Chiroptera; Miniopterus; Miniopterus schreibersii; Miniopterus schreibersii; Vespertilionidae	Appleton, B.R.; Department of Sciences, PO Box 666E, Melbourne, Vic. 3001, Australia; email: b.appleton@unimelb.edu.au	English	Mol. Phylogenet. Evol.	Article	Final		Scopus	2-s2.0-1942453334
Araho N., Torrence R., White J.P.	26033337100;6701777308;14523833600;	Valuable and useful: Mid-holocene stemmed obsidian artefacts from West New Britain, Papua New Guinea		2002	Proceedings of the Prehistoric Society	68			61	81		21	21	36	10.1017/S0079497X00001444	https://www.scopus.com/inward/record.uri?eid=2-s2.0-11044232364&doi=10.1017%2fS0079497X00001444&partnerID=40&md5=229a45d7895ebde1cddfce440aa882ad	Prehistory Department, National Museum and Art Gallery, PO Box 5560, Boroko, NCD, Papua New Guinea; Division of Anthropology, Australian Museum, 6 College Street, Sydney, NSW 2010, Australia; Department of Archaeology, University of Sydney, NSW 2006, Australia	Araho, N., Prehistory Department, National Museum and Art Gallery, PO Box 5560, Boroko, NCD, Papua New Guinea; Torrence, R., Division of Anthropology, Australian Museum, 6 College Street, Sydney, NSW 2010, Australia; White, J.P., Department of Archaeology, University of Sydney, NSW 2006, Australia			Araho, N.; Prehistory Department, PO Box 5560, Boroko, NCD, Papua New Guinea	English	Proc. Prehist. Soc.	Article	Final		Scopus	2-s2.0-11044232364
Araki A., Kubota T., Aoyama K., Mikami Y., Fromont J., Kobayashi J.	7006350294;7403418276;24511906600;7201638795;6603711188;35232147800;	Nagelamides Q and R, novel dimeric bromopyrrole alkaloids from sponges agelas sp		2009	Organic Letters	11	8		1785	1788		4	4	40	10.1021/ol900328c	https://www.scopus.com/inward/record.uri?eid=2-s2.0-65249148666&doi=10.1021%2fol900328c&partnerID=40&md5=af7eda5757e0a0fc9dcf28aaf0b5275b	Graduate School of Pharmaceutical Sciences, Hokkaido University, Sapporo 060-0812, Japan; Medical Mycology Research Center, Chiba University, Chiba 260-0856, Japan; Western Australian Museum, Locked Bag 49, Welshpool, WA 6986, Australia	Araki, A., Graduate School of Pharmaceutical Sciences, Hokkaido University, Sapporo 060-0812, Japan; Kubota, T., Graduate School of Pharmaceutical Sciences, Hokkaido University, Sapporo 060-0812, Japan; Aoyama, K., Medical Mycology Research Center, Chiba University, Chiba 260-0856, Japan; Mikami, Y., Medical Mycology Research Center, Chiba University, Chiba 260-0856, Japan; Fromont, J., Western A…		alkaloid; imidazole derivative; nagelamide Q; nagelamide R; pyrrole derivative; Agelas; animal; article; Aspergillus niger; Bacillus subtilis; Candida albicans; chemical structure; chemistry; Cryptococcus neoformans; drug effect; Escherichia coli; isolation and purification; microbiological examination; Micrococcus luteus; nuclear magnetic resonance; Staphylococcus aureus; Trichophyton; Agelas; A…	Kobayashi, J.; Graduate School of Pharmaceutical Sciences, , Sapporo 060-0812, Japan; email: jkobay@phartn.hokudai.ac.jp	English	Org. Lett.	Article	Final		Scopus	2-s2.0-65249148666
Araki A., Kubota T., Tsuda M., Mikami Y., Fromont J., Kobayashi J.	7006350294;7403418276;7401504709;7201638795;6603711188;35232147800;	Nagelamides K and L, dimeric bromopyrrole alkaloids from sponge Agelas species		2008	Organic Letters	10	11		2099	2102		4	4	37	10.1021/ol8003904	https://www.scopus.com/inward/record.uri?eid=2-s2.0-49349087664&doi=10.1021%2fol8003904&partnerID=40&md5=03c3f240c038789d733ec0be4dbe4882	Graduate School of Pharmaceutical Sciences, Hokkaido University, Sapporo 060-0812, Japan; Medical Mycology Research Center, Chiba University, Chiba 260-0856, Japan; Western Australian Museum, Locked Bag 49, Welshpool DC, WA 6986, Australia	Araki, A., Graduate School of Pharmaceutical Sciences, Hokkaido University, Sapporo 060-0812, Japan; Kubota, T., Graduate School of Pharmaceutical Sciences, Hokkaido University, Sapporo 060-0812, Japan; Tsuda, M., Graduate School of Pharmaceutical Sciences, Hokkaido University, Sapporo 060-0812, Japan; Mikami, Y., Medical Mycology Research Center, Chiba University, Chiba 260-0856, Japan; Fromont,…		alkaloid; antiinfective agent; nagelamide K; nagelamide L; pyrrole derivative; Agelas; animal; article; chemistry; dimerization; drug effect; microbiological examination; Micrococcus luteus; nuclear magnetic resonance spectroscopy; stereoisomerism; synthesis; Agelas; Alkaloids; Animals; Anti-Infective Agents; Dimerization; Magnetic Resonance Spectroscopy; Microbial Sensitivity Tests; Micrococcus …	Kobayashi, J.; Graduate School of Pharmaceutical Sciences, , Sapporo 060-0812, Japan; email: jkobay@pharm.hokudai.ac.jp	English	Org. Lett.	Article	Final		Scopus	2-s2.0-49349087664
Araki A., Tsuda M., Kubota T., Mikami Y., Fromont J., Kobayashi J.	7006350294;7401504709;7403418276;7201638795;6603711188;35232147800;	Nagelamide J, a novel dimeric bromopyrrole alkaloid from a sponge agelas species		2007	Organic Letters	9	12		2369	2371		3	3	39	10.1021/ol0707867	https://www.scopus.com/inward/record.uri?eid=2-s2.0-34250822266&doi=10.1021%2fol0707867&partnerID=40&md5=e38c8dfedaad6d042255f943efe5a010	Graduate School of Pharmaceutical Sciences, Hokkaido University, Sapporo 060-0812, Japan; Research Center for Pathogenic Fungi and Microbial Toxicoses, Chiba University, Chiba 260-0856, Japan; Western Australian Museum, Perth, WA 6000, Australia	Araki, A., Graduate School of Pharmaceutical Sciences, Hokkaido University, Sapporo 060-0812, Japan; Tsuda, M., Graduate School of Pharmaceutical Sciences, Hokkaido University, Sapporo 060-0812, Japan; Kubota, T., Graduate School of Pharmaceutical Sciences, Hokkaido University, Sapporo 060-0812, Japan; Mikami, Y., Research Center for Pathogenic Fungi and Microbial Toxicoses, Chiba University, Chi…		alkaloid; nagelamide J; pyrrole derivative; unclassified drug; Agelas; animal; article; chemical structure; chemistry; Cryptococcus neoformans; drug effect; isolation and purification; methodology; microbiological examination; nuclear magnetic resonance spectroscopy; sensitivity and specificity; species difference; Staphylococcus aureus; structure activity relation; Agelas; Alkaloids; Animals; Cr…	Kobayashi, J.; Graduate School of Pharmaceutical Sciences, , Sapporo 060-0812, Japan; email: jkobay@pharm.hokudai.ac.jp	English	Org. Lett.	Article	Final		Scopus	2-s2.0-34250822266
Arango C.P.	56887630000;	New species and new records of sea spiders (Arthropoda: Pycnogonida) from deep waters in Western Australia		2009	Zootaxa		1977		1	20		20	20	7	10.11646/zootaxa.1977.1.1	https://www.scopus.com/inward/record.uri?eid=2-s2.0-63849195012&doi=10.11646%2fzootaxa.1977.1.1&partnerID=40&md5=bb99734aa6a733f3d3c778df81ae3526	Queensland Museum, Biodiversity Program, South Brisbane, PO Box 3300, 4101 QLD, Australia	Arango, C.P., Queensland Museum, Biodiversity Program, South Brisbane, PO Box 3300, 4101 QLD, Australia	Deep-sea; Hedgpethia; Paranymphon; Pseudopallene; Pycnogonida; Tanystylum; Western Australia	Ammotheidae; Araneae; Arthropoda; Callipallenidae; Colossendeidae; Nymphon; Nymphon sp.; Nymphonidae; Paranymphon; Pseudopallene; Pycnogonida; Tanystylum	Arango, C. P.; Queensland Museum, South Brisbane, PO Box 3300, 4101 QLD, Australia; email: claudia.arango@qm.qld.gov.au	English	Zootaxa	Article	Final		Scopus	2-s2.0-63849195012
Arango C.P., Brenneis G.	56887630000;25629487100;	New species of Australian Pseudopallene (Pycnogonida: Callipallenidae) based on live colouration, morphology and DNA		2013	Zootaxa	3616	5		401	436		36	36	12	10.11646/zootaxa.3616.5.1	https://www.scopus.com/inward/record.uri?eid=2-s2.0-84878682362&doi=10.11646%2fzootaxa.3616.5.1&partnerID=40&md5=a4a76db90a47dcd8a3f9eb2cb8746ff0	Queensland Museum, Natural Environments Program, PO Box 3300, South Brisbane, QLD 4101, Australia; Humboldt-Universit‹t zu Berlin, Institut fŸr Biologie/Vergleichende Zoologie, Philippstrae 13, 10115 Berlin, Germany	Arango, C.P., Queensland Museum, Natural Environments Program, PO Box 3300, South Brisbane, QLD 4101, Australia; Brenneis, G., Humboldt-Universit‹t zu Berlin, Institut fŸr Biologie/Vergleichende Zoologie, Philippstrae 13, 10115 Berlin, Germany		arthropod protein; cytochrome c oxidase; mitochondrial DNA; animal; animal structures; article; Australia; chemistry; classification; genetics; histology; molecular genetics; phylogeny; sequence homology; spider; Animal Structures; Animals; Arthropod Proteins; DNA, Mitochondrial; Electron Transport Complex IV; Molecular Sequence Data; New South Wales; Phylogeny; Sequence Homology, Amino Acid; Spi…	Arango, C.P.; Queensland Museum, PO Box 3300, South Brisbane, QLD 4101, Australia; email: claudia.arango@qm.qld.gov.au	English	Zootaxa	Article	Final		Scopus	2-s2.0-84878682362
Arango C.P., Krapp F.	56887630000;23482093100;	A new species of Anoplodactylus (Arthropoda: Pycnogonida) from the Great Barrier Reef and discussion on the A. tenuicorpus-complex		2007	Zootaxa		1435		19	24		6	6	6	10.11646/zootaxa.1435.1.2	https://www.scopus.com/inward/record.uri?eid=2-s2.0-34247107624&doi=10.11646%2fzootaxa.1435.1.2&partnerID=40&md5=ba2207d4d11c346ff5e648b0e463c739	Queensland Museum, Biodiversity Program, PO Box 3300, South Brisbane, QLD 4101, Australia; Zoologisches Forschungsmuseum, Alexander Koenig Adenauerallee 160, D - 53113 Bonn, Germany	Arango, C.P., Queensland Museum, Biodiversity Program, PO Box 3300, South Brisbane, QLD 4101, Australia; Krapp, F., Zoologisches Forschungsmuseum, Alexander Koenig Adenauerallee 160, D - 53113 Bonn, Germany	Anoplodactylus; Australia; Coral reefs; Sea spiders	Anoplodactylus; Anoplodactylus tenuicorpus; Anthozoa; Araneae; Arthropoda; Pycnogonida	Arango, C.P.; Queensland Museum, PO Box 3300, South Brisbane, QLD 4101, Australia; email: claudia.arango@qm.qld.gov.au	English	Zootaxa	Article	Final		Scopus	2-s2.0-34247107624
Arango C.P., Linse K.	56887630000;6603699696;	New Sericosura (Pycnogonida:Ammotheidae) from deep-sea hydrothermal vents in the Southern Ocean		2015	Zootaxa	3995	1		37	50		14	14	10	10.11646/zootaxa.3995.1.5	https://www.scopus.com/inward/record.uri?eid=2-s2.0-84938682096&doi=10.11646%2fzootaxa.3995.1.5&partnerID=40&md5=186bf949f72a3afada145ddf0314f0b5	Natural Environments Program, Queensland Museum, PO Box 3300, South Brisbane, QLD 4101, Australia; British Antarctic Survey, Madingley Road, Cambridge, CB3 0ET, United Kingdom	Arango, C.P., Natural Environments Program, Queensland Museum, PO Box 3300, South Brisbane, QLD 4101, Australia; Linse, K., British Antarctic Survey, Madingley Road, Cambridge, CB3 0ET, United Kingdom	Antarctica; Chemosynthetic ecosystems; COI; East Scotia Ridge; Sea spiders	Ammotheidae; Pycnogonida; anatomy and histology; animal; animal dispersal; animal structures; arthropod; body size; classification; ecosystem; female; genetics; growth, development and aging; hydrothermal vent; male; organ size; parasitology; phylogeny; sea; Animal Distribution; Animal Structures; Animals; Arthropods; Body Size; Ecosystem; Female; Hydrothermal Vents; Male; Oceans and Seas; Organ …	Arango, C.P.; Natural Environments Program, PO Box 3300, Australia; email: claudia.arango@qm.qld.gov.au	English	Zootaxa	Article	Final		Scopus	2-s2.0-84938682096
Arango C.P., Maxmen A.	56887630000;56619126300;	Proboscis ornamentation as a diagnostic character for the Anoplodactylus californicus-digitatus complex (Arthropoda: Pycnogonida) with an example from the Anoplodactylus eroticus female		2006	Zootaxa		1311		51	64		14	14	8	10.11646/zootaxa.1311.1.3	https://www.scopus.com/inward/record.uri?eid=2-s2.0-33748930805&doi=10.11646%2fzootaxa.1311.1.3&partnerID=40&md5=46045f0510edfb5dc1e7ec8d537da733	Queensland Museum, PO Box 3300, South Bank, QLD 4101, Australia; Museum of Comparative Zoology, Harvard University, 26 Oxford Street, Cambridge, MA 02138, United States	Arango, C.P., Queensland Museum, PO Box 3300, South Bank, QLD 4101, Australia; Maxmen, A., Museum of Comparative Zoology, Harvard University, 26 Oxford Street, Cambridge, MA 02138, United States	Anoplodactylus; Dimorphism; Indo-Pacific; Phoxichilidiidae; Proboscis; Pycnogonida; Sea spiders	Anoplodactylus; Araneae; Arthropoda; Phoxichilidiidae; Pycnogonida	Arango, C.P.; Queensland Museum, PO Box 3300, South Bank, QLD 4101, Australia; email: claudia.arango@qm.qld.gov.au	English	Zootaxa	Article	Final		Scopus	2-s2.0-33748930805
Arango C.P., Soler-Membrives A., Miller K.J.	56887630000;23394029600;7404256652;	Genetic differentiation in the circum-Antarctic sea spider Nymphon australe (Pycnogonida; Nymphonidae)		2011	Deep-Sea Research Part II: Topical Studies in Oceanography	58	2022-02-01		212	219		8	8	69	10.1016/j.dsr2.2010.05.019	https://www.scopus.com/inward/record.uri?eid=2-s2.0-79851503491&doi=10.1016%2fj.dsr2.2010.05.019&partnerID=40&md5=c8d6514800b52241647fb4848d69ef8f	Queensland Museum, Biodiversity Program, PO Box 3300, South Brisbane, 4101 QLD, Australia; Unitat de Zoologia, Universitat Aut˜noma de Barcelona, 08193 Bellaterra, Barcelona, Spain; Institute of Antarctic and Southern Ocean Studies, University of Tasmania and Australian Antarctic Division, Private Bag 77, Hobart, 7000 TAS, Australia	Arango, C.P., Queensland Museum, Biodiversity Program, PO Box 3300, South Brisbane, 4101 QLD, Australia; Soler-Membrives, A., Unitat de Zoologia, Universitat Aut˜noma de Barcelona, 08193 Bellaterra, Barcelona, Spain; Miller, K.J., Institute of Antarctic and Southern Ocean Studies, University of Tasmania and Australian Antarctic Division, Private Bag 77, Hobart, 7000 TAS, Australia	Antarctica; Dispersal; East Antarctica; Genetic diversity; Mitochondrial DNA; Nymphonidae; Phylogeography; Pycnogonida; Southern ocean; Weddell sea	Antarctica; Dispersal; East antarctica; Genetic diversity; Mitochondrial DNA; Nymphonidae; Phylogeography; Pycnogonida; Southern Ocean; Weddell Sea; Biodiversity; Ecosystems; Linear transformations; Mitochondria; Nucleic acids; DNA; abundance; arthropod; crypsis; dispersal; gene flow; genetic differentiation; genetic structure; isolated population; life history trait; marine ecosystem; mitochondr…	Arango, C.P.; Queensland Museum, PO Box 3300, South Brisbane, 4101 QLD, Australia; email: claudia.arango@qm.qld.gov.au	English	Deep-Sea Res. Part II Top. Stud. Oceanogr.	Article	Final		Scopus	2-s2.0-79851503491
Arango C.P., Wheeler W.C.	56887630000;7101890178;	Phylogeny of the sea spiders (Arthropoda, Pycnogonida) based on direct optimization of six loci and morphology		2007	Cladistics	23	3		255	293		39	39	96	10.1111/j.1096-0031.2007.00143.x	https://www.scopus.com/inward/record.uri?eid=2-s2.0-34250347653&doi=10.1111%2fj.1096-0031.2007.00143.x&partnerID=40&md5=cc11c4f2ab768a78ba73c20cdd8af11c	Division of Invertebrate Zoology, American Museum of Natural History, New York, NY 10024-5192, United States; Queensland Museum, PO Box 3300, South Brisbane, QLD 4101, Australia	Arango, C.P., Division of Invertebrate Zoology, American Museum of Natural History, New York, NY 10024-5192, United States, Queensland Museum, PO Box 3300, South Brisbane, QLD 4101, Australia; Wheeler, W.C., Division of Invertebrate Zoology, American Museum of Natural History, New York, NY 10024-5192, United States		arthropod; cladistics; classification; fossil record; mitochondrial DNA; morphology; optimization; phylogeny; taxonomy; Ammotheidae; Araneae; Arthropoda; Ascorhynchus; Austrodecidae; Callipallenidae; Colossendeidae; Eurycyde; Pycnogonida; Pycnogonidae	Arango, C.P.; Queensland Museum, PO Box 3300, South Brisbane, QLD 4101, Australia; email: claudia.arango@qm.qld.gov.au	English	Cladistics	Article	Final	All Open Access, Green	Scopus	2-s2.0-34250347653
Aranui A., Fforde C., Pickering M., Turnbull P., Knapman G., Keeler H.	57220137555;35766295300;56451523500;36162131000;26037080300;57211529276;	ÔUnder the HammerÕ: The role of auction houses and dealers in the distribution of indigenous ancestral remains		2020	The Routledge Companion to Indigenous Repatriation: Return, Reconcile, Renew				335	360		26	26		10.4324/9780203730966-20	https://www.scopus.com/inward/record.uri?eid=2-s2.0-85108761123&doi=10.4324%2f9780203730966-20&partnerID=40&md5=ef1d6c83370393a566836afb0c27c87c	Karanga Aotearoa Repatriation Programme, Museum of New Zealand Te Papa Tongarewa, New Zealand; Centre for Heritage and Museum Studies, The Australian National University, Australia; National Museum of Australia, Australia; University of Tasmania, Australia; University of Queensland, Australian National University, Australia; Indigenous repatriation, National Centre for Indigenous Studies, Austral…	Aranui, A., Karanga Aotearoa Repatriation Programme, Museum of New Zealand Te Papa Tongarewa, New Zealand; Fforde, C., Centre for Heritage and Museum Studies, The Australian National University, Australia; Pickering, M., National Museum of Australia, Australia; Turnbull, P., University of Tasmania, Australia, University of Queensland, Australian National University, Australia; Knapman, G., Indige…				English	The Routledge Companion to Indigenous Repatr.: Return, Reconcile, Renew	Book Chapter	Final		Scopus	2-s2.0-85108761123
Archer M., Binfield P., Hand S.J., Black K.H., Creaser P., Myers T.J., Gillespie A.K., Arena D.A., Scanlon J., Pledge N., Thurmer J.	7102488403;57190022849;26643241000;7202570001;6505899289;7202531165;7102884129;7004260233;7102614288;56614651900;57201270993;	Miminipossum notioplanetes, a miocene forest-dwelling phalangeridan (Marsupialia; Diprotodontia) from northern and central Australia		2018	Palaeontologia Electronica	21	1				11	11	11	2	10.26879/757	https://www.scopus.com/inward/record.uri?eid=2-s2.0-85044168615&doi=10.26879%2f757&partnerID=40&md5=949ff49294b76fe26948b56f63899b02	Palaeontology, Geobiology and Earth Archives Research Centre (PANGEA), School of Biological, Earth and Environmental Sciences, University of New South Wales, Sydney, 2052, Australia; Outback at Isa, Mount Isa, QLD 4825, Australia; Palaeontology, South Australian Museum, North Terrace, Adelaide, 5000, Australia	Archer, M., Palaeontology, Geobiology and Earth Archives Research Centre (PANGEA), School of Biological, Earth and Environmental Sciences, University of New South Wales, Sydney, 2052, Australia; Binfield, P., Palaeontology, Geobiology and Earth Archives Research Centre (PANGEA), School of Biological, Earth and Environmental Sciences, University of New South Wales, Sydney, 2052, Australia; Hand, S…	Kutjamarpu; Miminipossumidae; Miocene; New genus; New species; Riversleigh	fossil assemblage; marsupial; Miocene; new genus; new species; new taxon; paleoenvironment; Australia; Queensland; Riversleigh; South Australia; Tirari Desert; Diprotodontia; Metatheria		English	Palaeontol. Electron.	Article	Final	All Open Access, Gold, Green	Scopus	2-s2.0-85044168615
Archer M., Christmas O., Hand S.J., Black K.H., Creaser P., Godthelp H., Graham I., Cohen D., Arena D.A., Anderson C., Soares G., Machin N., Beck R.M.D., Wilson L.A.B., Myers T.J., Gillespie A.K., Khoo B., Travouillon K.J.	7102488403;57190684847;26643241000;7202570001;6505899289;6701575291;57210999332;57189513708;7004260233;57190688638;57190686213;57225278221;8930883200;7403521601;7202531165;7102884129;57190684342;22036598600;	Earliest known record of a hypercarnivorous dasyurid (Marsupialia), from newly discovered carbonates beyond the Riversleigh world Heritage area, north Queensland		2016	Memoirs of Museum Victoria	74			137	150		14	14	6	10.24199/j.mmv.2016.74.13	https://www.scopus.com/inward/record.uri?eid=2-s2.0-84982296389&doi=10.24199%2fj.mmv.2016.74.13&partnerID=40&md5=051bdaec993c4345f15cf56163f903ad	PANGEA Research Centre, School of Biological, Earth and Environmental Sciences, UNSW, Sydney, NSW 2052, Australia; Associated Scientific Ltd, Australia; School of Environment and Life Sciences, University of Salford, Peel Building, Salford, M5 4WT, United Kingdom; School of Earth Sciences, University of Queensland, St Lucia, QLD 4072, Australia; Western Australian Museum, Locked Bag 49, Welshpool…	Archer, M., PANGEA Research Centre, School of Biological, Earth and Environmental Sciences, UNSW, Sydney, NSW 2052, Australia; Christmas, O., PANGEA Research Centre, School of Biological, Earth and Environmental Sciences, UNSW, Sydney, NSW 2052, Australia; Hand, S.J., PANGEA Research Centre, School of Biological, Earth and Environmental Sciences, UNSW, Sydney, NSW 2052, Australia; Black, K.H., PA…	Dasyuridae; Dasyurinae; Dasyurus; Ganbulanyi; Glaucodon; Miocene; Riversleigh; Sarcophilus; Thylacinidae; Thylacinus; Whollydooleya		Archer, M.; PANGEA Research Centre, Australia; email: m.archer@unsw.edu.au	English	Mem. Mus. Vic.	Article	Final	All Open Access, Bronze, Green	Scopus	2-s2.0-84982296389
Archer M., Flannery T.F., Ritchie A., Molnar R.E.	7102488403;7003307384;36790444900;7006144122;	First Mesozoic mammal from Australia - An early Cretaceous monotreme		1985	Nature	318	6044		363	366		4	4	147	10.1038/318363a0	https://www.scopus.com/inward/record.uri?eid=2-s2.0-0022251255&doi=10.1038%2f318363a0&partnerID=40&md5=912471d6139f324221f81fa565cf7517	School of Zoology, University of New South Wales, PO Box 1, Kensington, NSW 2033, Australia; Australian Museum, 6-8 College Street, Sydney, NSW 2000, Australia; Queensland Museum, Fortitude Valley, QLD 4006, Australia	Archer, M., School of Zoology, University of New South Wales, PO Box 1, Kensington, NSW 2033, Australia; Flannery, T.F., Australian Museum, 6-8 College Street, Sydney, NSW 2000, Australia; Ritchie, A., Australian Museum, 6-8 College Street, Sydney, NSW 2000, Australia; Molnar, R.E., Queensland Museum, Fortitude Valley, QLD 4006, Australia			Archer, M.; School of Zoology, PO Box 1, Kensington, NSW 2033, Australia	English		Article	Final		Scopus	2-s2.0-0022251255
Archer M.S., Cardinal B.R.	7102488415;7005039862;	Seasonal reproduction and host infestation rates for nycteribiids of the large bentwing bat		2001	Medical and Veterinary Entomology	15	4		452	454		3	3	5	10.1046/j.0269-283X.2001.00314.x	https://www.scopus.com/inward/record.uri?eid=2-s2.0-0035543752&doi=10.1046%2fj.0269-283X.2001.00314.x&partnerID=40&md5=aeb012f402e718acb3e96087cf024357	Department of Zoology, The University of Melbourne, Australia; Museum Victoria and Department of Genetics, TheÊUniversity of Melbourne, Australia	Archer, M.S., Department of Zoology, The University of Melbourne, Australia; Cardinal, B.R., Museum Victoria and Department of Genetics, TheÊUniversity of Melbourne, Australia	Australia; Bat; Miniopterus schreibersii; Nycteribia parilis vicaria; Nycteribiidae; Penicillidia oceanica; Penicillidia tectisentis; Pupiparia	animal; article; Australia; bat; female; fly; growth, development and aging; male; nonparametric test; parasitology; season; sex ratio; Animals; Chiroptera; Diptera; Female; Male; Seasons; Sex Ratio; South Australia; Statistics, Nonparametric; bat; reproduction; species occurrence; trapping; Chiroptera; Diptera; Invertebrata; Miniopterus schreibersii; Nycteribia; Nycteribia parilis; Nycteribiidae…		English	Med. Vet. Entomol.	Article	Final		Scopus	2-s2.0-0035543752
Arena D.A., Archer M., Godthelp H., Hand S.J., Hocknull S.	7004260233;7102488403;6701575291;26643241000;6508238163;	Hammer-toothed 'marsupial skinks' from the Australian Cenozoic		2011	Proceedings of the Royal Society B: Biological Sciences	278	1724		3529	3533		5	5	13	10.1098/rspb.2011.0486	https://www.scopus.com/inward/record.uri?eid=2-s2.0-80054946024&doi=10.1098%2frspb.2011.0486&partnerID=40&md5=fe0866efbbc0b76742fd4a44f7ff4f3e	School of Biological, Earth and Environmental Sciences, University of New South Wales, New South Wales 2052, Australia; Queensland Museum South Bank, Brisbane, Queensland 4101, Australia	Arena, D.A., School of Biological, Earth and Environmental Sciences, University of New South Wales, New South Wales 2052, Australia; Archer, M., School of Biological, Earth and Environmental Sciences, University of New South Wales, New South Wales 2052, Australia; Godthelp, H., School of Biological, Earth and Environmental Sciences, University of New South Wales, New South Wales 2052, Australia; …	Convergent evolution; Metatherians; Miocene; Molluscivory; Riversleigh; Scincids	Cenozoic; convergent evolution; lizard; marsupial; Miocene; probability; snail; tooth; World Heritage Site; Australia; Queensland; Riversleigh; Cyclodomorphus; Gastropoda; Mammalia; Metatheria; Scincidae; Squamata	Arena, D. A.; School of Biological, , New South Wales 2052, Australia; email: r.arena@unsw.edu.au	English	Proc. R. Soc. B Biol. Sci.	Article	Final	All Open Access, Green	Scopus	2-s2.0-80054946024
Arensburger P., Buckley T.R., Simon C., Moulds M., Holsinger K.E.	6602958994;15748377500;57203231025;57203043927;7003843810;	Biogeography and phylogeny of the New Zealand cicada genera (Hemiptera: Cicadidae) based on nuclear and mitochondrial DNA data		2004	Journal of Biogeography	31	4		557	569		13	13	71	10.1046/j.1365-2699.2003.01012.x	https://www.scopus.com/inward/record.uri?eid=2-s2.0-1842765546&doi=10.1046%2fj.1365-2699.2003.01012.x&partnerID=40&md5=c25969e1c02fc19341d9c03cd5056890	Department of Entomology, Univ. of California at Riverside, Watkins Drive, CA, United States; Landcare Research, Mt Albert, Auckland, New Zealand; Dept. of Ecol. and Evol. Biology, University of Connecticut, CT, United States; Entomology Department, Australian Museum, Sydney, NSW, Australia; Department of Entomology, University of California, Watkins Drive, Riverside, CA 92521-0001, United States…	Arensburger, P., Department of Entomology, Univ. of California at Riverside, Watkins Drive, CA, United States, Department of Entomology, University of California, Watkins Drive, Riverside, CA 92521-0001, United States, University of California, United States; Buckley, T.R., Landcare Research, Mt Albert, Auckland, New Zealand, Landcare Research, New Zealand; Simon, C., Dept. of Ecol. and Evol. Bio…	Cicada; Dispersal; Molecular clock; New Zealand; Phylogeny	biogeography; divergence; mitochondrial DNA; molecular analysis; phylogeny; Australasia; Australia; Melanesia; New Caledonia; New Zealand; Pacific islands; Pacific Ocean; Cicada; Cicadidae; Cicadidae; Hemiptera; Homoptera; Insecta; Invertebrata	Arensburger, P.; Department of Entomology, Watkins Drive, Riverside, CA 92521-0001, United States; email: petera@citrus.ucr.edu	English	J. Biogeogr.	Article	Final	All Open Access, Green	Scopus	2-s2.0-1842765546
Argue D., Groves C.P., Lee M.S.Y., Jungers W.L.	14627160200;7005017153;57203455281;7003589500;	The affinities of Homo floresiensis based on phylogenetic analyses ofÊcranial, dental, and postcranial characters		2017	Journal of Human Evolution	107			107	133		27	27	40	10.1016/j.jhevol.2017.02.006	https://www.scopus.com/inward/record.uri?eid=2-s2.0-85018641862&doi=10.1016%2fj.jhevol.2017.02.006&partnerID=40&md5=1712aedff0982d636def43eb7391d1bb	School of Archaeology and Anthropology, College of Arts and Social Sciences, The Australian National University, Canberra, 0200, Australia; Earth Sciences Section, South Australian Museum, North Terrace, Adelaide, SA 5000, Australia; School of Biological Sciences, Flinders University, GPO Box 2100, Adelaide, SA 5001, Australia; Department of Anatomical Sciences, Stony Brook University Medical Cen…	Argue, D., School of Archaeology and Anthropology, College of Arts and Social Sciences, The Australian National University, Canberra, 0200, Australia; Groves, C.P., School of Archaeology and Anthropology, College of Arts and Social Sciences, The Australian National University, Canberra, 0200, Australia; Lee, M.S.Y., Earth Sciences Section, South Australian Museum, North Terrace, Adelaide, SA 5000…	Australopithecus; Cladistic analysis; Flores hominins; Homo erectus; Homo floresiensis; Homo habilis	cladistics; cranium; dentition; fossil; hominid; paleontology; phylogenetics; skeletal remains; Africa; Australopithecus; Crania; Homo erectus; Homo ergaster; Homo floresiensis; Homo habilis; Homo sapiens; Africa; anatomy and histology; animal; Bayes theorem; classification; evolution; female; fossil; hominid; human; island (geological); phylogeny; skull; Africa; Animals; Bayes Theorem; Biologica…	Argue, D.; School of Archaeology and Anthropology, Australia; email: debbie.argue@anu.edu.au	English	J. Hum. Evol.	Article	Final		Scopus	2-s2.0-85018641862
Arias A., Anad—n N., Paxton H.	37085041200;6508019475;7007102721;	New records of Diopatra marocensis (Annelida: Onuphidae) from northern Spain		2010	Zootaxa		2691		67	68		2	2	21	10.11646/zootaxa.2691.1.5	https://www.scopus.com/inward/record.uri?eid=2-s2.0-78649637953&doi=10.11646%2fzootaxa.2691.1.5&partnerID=40&md5=2dbdc0ea2f46f5f5db08e108c5cf33b1	Department of Biology of Organisms and Systems (Zoology), University of Oviedo, Oviedo 33071, Spain; Department of Biological Sciences, Macquarie University, Sydney, NSW 2109, Australia; Australian Museum, 6 College Street, Sydney, NSW 2010, Australia	Arias, A., Department of Biology of Organisms and Systems (Zoology), University of Oviedo, Oviedo 33071, Spain; Anad—n, N., Department of Biology of Organisms and Systems (Zoology), University of Oviedo, Oviedo 33071, Spain; Paxton, H., Department of Biological Sciences, Macquarie University, Sydney, NSW 2109, Australia, Australian Museum, 6 College Street, Sydney, NSW 2010, Australia		Annelida; Diopatra marocensis; Onuphidae	Paxton, H.; Department of Biological Sciences, , Sydney, NSW 2109, Australia; email: hannelore.paxton@mq.edu.au	English	Zootaxa	Article	Final	All Open Access, Bronze, Green	Scopus	2-s2.0-78649637953
[truncated: 9,630 more rows]
